# Supplementary material for: Data showing regional differences in rat brain monoaminergic function
Source: Data Brief. 2019 Nov 15;27:104814. doi: 10.1016/j.dib.2019.104814 (PMC6879971; doi:10.1016/j.dib.2019.104814)
Supplement: Multimedia component 1 [file mmc1.zip]

Archive with 1 entries (1 files):
- dib_104814_mmc1.sav
