# Supplementary material for: Data showing regional differences in rat brain monoaminergic function
Source: Data Brief. 2019 Nov 15;27:104814. doi: 10.1016/j.dib.2019.104814 (PMC6879971; doi:10.1016/j.dib.2019.104814)
Supplement: Multimedia component 2 [file mmc2.xlsx]

## Sheet: Raw Data
Subject	Experiment/Cohort	Lesion Type / Treatment	Behavioural Group	Lesion Target	Region Assayed	DA	NA	5-HT	DOPAC	5-HIAA	HVA
1	NAc 6-OHDA 1	sham	PE - 30	core/shell NAc	Infralimbic - pooled
2	NAc 6-OHDA 1	sham	PE - 30	core/shell NAc	Infralimbic - pooled	0.0475	0.198611	0.179167	0.0338889	0.00217244
3	NAc 6-OHDA 1	sham	CONT	core/shell NAc	Infralimbic - pooled	0.0362772	0.259647	0.170652	0.0237772	0.00276174
4	NAc 6-OHDA 1	sham	CONT	core/shell NAc	Infralimbic - pooled	0.211029	0.490441	0.0757353	0.122794	0.00156235
5	NAc 6-OHDA 1	sham	OS	core/shell NAc	Infralimbic - pooled	0.122024	0.84881	0.719048	0.110119	0.0101181
6	NAc 6-OHDA 1	sham	OS	core/shell NAc	Infralimbic - pooled	0.0383929	0.197024	0.302083	0.0363095	0.00469143
7	NAc 6-OHDA 1	sham	CONT	core/shell NAc	Infralimbic - pooled	0.0508523	0.13612	0.152192	0.0321023	0.00300104
8	NAc 6-OHDA 1	sham	CONT	core/shell NAc	Infralimbic - pooled	0.0314189	0.143806	0.148986	0.0193694	0.0025845
9	NAc 6-OHDA 1	sham	OS	core/shell NAc	Infralimbic - pooled	0.0536932	0.471307	0.155682	0.05625	0.00532727
10	NAc 6-OHDA 1	sham	OS	core/shell NAc	Infralimbic - pooled	0.104545	0.501364	0.395	0.0559091	0.00661527
11	NAc 6-OHDA 1	sham	PE - 30	core/shell NAc	Infralimbic - pooled	0.0214876	0.281818	0.336157	0.0254132	0.00378711
12	NAc 6-OHDA 1	sham	PE - 30	core/shell NAc	Infralimbic - pooled	0.0652174	0.352989	0.247826	0.0815217	0.00372174
19	NAc 6-OHDA 1	sham	CONT	core/shell NAc	Infralimbic - pooled	0.214	0.352	0.267	0.0688253	0.0076224
34	NAc 6-OHDA 1	sham	CONT	core/shell NAc	Infralimbic - pooled	0.0662447	0.214451	0.188819	0.0566456	0.00463122
51	NAc 6-OHDA 1	sham	OS	core/shell NAc	Infralimbic - pooled
52	NAc 6-OHDA 1	sham	OS	core/shell NAc	Infralimbic - pooled	1.925	3.45	0.45	0.375	0.04736
53	NAc 6-OHDA 1	sham	PE - 30	core/shell NAc	Infralimbic - pooled	0.0439535	0.147442	0.114767	0.0284884	0.00320744
54	NAc 6-OHDA 1	sham	PE - 30	core/shell NAc	Infralimbic - pooled	0.0376744	0.115814	0.108256	0.0303488	0.00394865
1	NAc 6-OHDA 1	sham	PE - 30	core/shell NAc	Prelimbic - pooled
2	NAc 6-OHDA 1	sham	PE - 30	core/shell NAc	Prelimbic - pooled	0.0379178	0.133078	0.0970056	0.0231198	0.0017346
3	NAc 6-OHDA 1	sham	CONT	core/shell NAc	Prelimbic - pooled	0.0473558	0.177596	0.145721	0.0233654	0.00254154
4	NAc 6-OHDA 1	sham	CONT	core/shell NAc	Prelimbic - pooled	0.0696023	0.21179	0.111932	0.0659091	0.00197455
5	NAc 6-OHDA 1	sham	OS	core/shell NAc	Prelimbic - pooled	0.0437391	0.212174	0.149522	0.0353043	0.00347826
6	NAc 6-OHDA 1	sham	OS	core/shell NAc	Prelimbic - pooled	0.0421859	0.109523	0.138668	0.0232412	0.00204318
7	NAc 6-OHDA 1	sham	CONT	core/shell NAc	Prelimbic - pooled	0.0779851	0.224627	0.231343	0.0294776	0.00423164
8	NAc 6-OHDA 1	sham	CONT	core/shell NAc	Prelimbic - pooled	0.066059	0.0916667	0.100955	0.0427083	0.00171444
9	NAc 6-OHDA 1	sham	OS	core/shell NAc	Prelimbic - pooled	0.0544643	0.188214	0.17125	0.0435714	0.00274286
10	NAc 6-OHDA 1	sham	OS	core/shell NAc	Prelimbic - pooled	0.0513036	0.189253	0.140991	0.049102	0.00450299
11	NAc 6-OHDA 1	sham	PE - 30	core/shell NAc	Prelimbic - pooled	0.00798005	0.180299	0.169576	0.00966334	0.00303242
12	NAc 6-OHDA 1	sham	PE - 30	core/shell NAc	Prelimbic - pooled	0.0654863	0.169113	0.129181	0.049872	0.00323495
19	NAc 6-OHDA 1	sham	CONT	core/shell NAc	Prelimbic - pooled	0.0329004	0.125108	0.115043	0.0382035	0.00296173
34	NAc 6-OHDA 1	sham	CONT	core/shell NAc	Prelimbic - pooled	0.0564815	0.2	0.141799	0.0396164	0.00272423
51	NAc 6-OHDA 1	sham	OS	core/shell NAc	Prelimbic - pooled
52	NAc 6-OHDA 1	sham	OS	core/shell NAc	Prelimbic - pooled	0.0381928	0.119006	0.110422	0.0318373	0.00375827
53	NAc 6-OHDA 1	sham	PE - 30	core/shell NAc	Prelimbic - pooled	0.0573116	0.128033	0.129917	0.0554917	0.00404271
54	NAc 6-OHDA 1	sham	PE - 30	core/shell NAc	Prelimbic - pooled	0.0608967	0.165113	0.15965	0.0423397	0.00494784
1	NAc 6-OHDA 1	sham	PE - 30	core/shell NAc	Core - left	2.66508	0.0547581	0.0610484	0.913306	0.000644645	0.00146632
2	NAc 6-OHDA 1	sham	PE - 30	core/shell NAc	Core - left	0.723208	0.0966038	0.084434	0.410566	0.000796981	0.00029283
3	NAc 6-OHDA 1	sham	CONT	core/shell NAc	Core - left	1.75465	0.036039	0.0646104	1.12781	0.000793074	0.00137558
4	NAc 6-OHDA 1	sham	CONT	core/shell NAc	Core - left	5.10024	0.192067	0.258413	1.84255	0.00203077	0.00520154
5	NAc 6-OHDA 1	sham	OS	core/shell NAc	Core - left	3.22146	0.110854	0.148049	2.07976	0.00187395	0.00222283
6	NAc 6-OHDA 1	sham	OS	core/shell NAc	Core - left	0.95605	0.0347668	0.051895	0.755248	0.000798601	0.00123382
7	NAc 6-OHDA 1	sham	CONT	core/shell NAc	Core - left	0.308878	0.0517347	0.0683673	0.392347	0.000861388	0.00115331
8	NAc 6-OHDA 1	sham	CONT	core/shell NAc	Core - left	1.63972	0.0603755	0.0799407	1.26383	0.00110103	0.00224063
9	NAc 6-OHDA 1	sham	OS	core/shell NAc	Core - left	0.872188	0.67	0.08325	0.524188	0.0009888	0.000594
10	NAc 6-OHDA 1	sham	OS	core/shell NAc	Core - left	3.36011	0.0759563	0.125683	1.13607	0.00126339	0.00212634
11	NAc 6-OHDA 1	sham	PE - 30	core/shell NAc	Core - left	1.89111	0.0525105	0.0829498	1.53818	0.00113339	0.00213556
12	NAc 6-OHDA 1	sham	PE - 30	core/shell NAc	Core - left	2.01013	0.0714158	0.112993	0.946864	0.000979498	0.0017514
19	NAc 6-OHDA 1	sham	CONT	core/shell NAc	Core - left	2.80144	0.0816667	0.120333	0.922444	0.0013184	0.00164836
34	NAc 6-OHDA 1	sham	CONT	core/shell NAc	Core - left	1.67893	0.214045	0.196629	1.46039	0.00253124	0.00328989
51	NAc 6-OHDA 1	sham	OS	core/shell NAc	Core - left	2.8446	0.1212	0.2402	1.6502	0.00219648	0.00377728
52	NAc 6-OHDA 1	sham	OS	core/shell NAc	Core - left	1.04294	0.0867232	0.0882768	0.857203	0.00202395	0.00170395
53	NAc 6-OHDA 1	sham	PE - 30	core/shell NAc	Core - left	1.31875	0.0726563	0.149062	0.934688	0.001998	0.000926
54	NAc 6-OHDA 1	sham	PE - 30	core/shell NAc	Core - left	0.588447	0.0768939	0.120076	0.631061	0.00201091	0.00170909
1	NAc 6-OHDA 1	sham	PE - 30	core/shell NAc	Core - right	1.48646	0.0965278	0.100087	0.531076	0.000927222	0.00180833
2	NAc 6-OHDA 1	sham	PE - 30	core/shell NAc	Core - right	1.19448	0.093662	0.0745305	0.433216	0.000799249	0.00131981
3	NAc 6-OHDA 1	sham	CONT	core/shell NAc	Core - right	2.1769	0.0722619	0.0935714	1.47643	0.00131048	0.00177067
4	NAc 6-OHDA 1	sham	CONT	core/shell NAc	Core - right	3.49325	0.115951	0.136503	1.75951	0.00145178	0.00348172
5	NAc 6-OHDA 1	sham	OS	core/shell NAc	Core - right	6.13437	0.177679	0.303571	4.11696	0.00335143	0.0104457
6	NAc 6-OHDA 1	sham	OS	core/shell NAc	Core - right	1.42628	0.0683721	0.103837	0.981628	0.000958512	0.00180763
7	NAc 6-OHDA 1	sham	CONT	core/shell NAc	Core - right	1.16276	0.0611224	0.0891837	0.619796	0.000818939	0.00107167
8	NAc 6-OHDA 1	sham	CONT	core/shell NAc	Core - right	1.95735	0.058114	0.064693	1.57138	0.000943158	0.0019586
9	NAc 6-OHDA 1	sham	OS	core/shell NAc	Core - right	1.12104	0.0976107	0.0590909	0.919697	0.00088951	0.00142061
10	NAc 6-OHDA 1	sham	OS	core/shell NAc	Core - right	3.34886	0.0844156	0.133604	1.26867	0.00114286	0.00269403
11	NAc 6-OHDA 1	sham	PE - 30	core/shell NAc	Core - right	1.74691	0.054588	0.0945693	1.10749	0.00112899	0.00127281
12	NAc 6-OHDA 1	sham	PE - 30	core/shell NAc	Core - right	2.18537	0.110369	0.170622	1.10196	0.00148719	0.00238599
19	NAc 6-OHDA 1	sham	CONT	core/shell NAc	Core - right	3.13525	0.0827869	0.12623	2.06148	0.00180634	0.0034518
34	NAc 6-OHDA 1	sham	CONT	core/shell NAc	Core - right	1.18516	0.0760417	0.117969	0.589453	0.0009425	0.000296667
51	NAc 6-OHDA 1	sham	OS	core/shell NAc	Core - right	2.62616	0.0814076	0.128361	1.0896	0.00172235	0.000197647
52	NAc 6-OHDA 1	sham	OS	core/shell NAc	Core - right	0.494733	0.0764837	0.0809347	0.278709	0.00126053	0.000127715
53	NAc 6-OHDA 1	sham	PE - 30	core/shell NAc	Core - right	3.29272	0.0628352	0.145881	1.43822	0.00124996	0.00107157
54	NAc 6-OHDA 1	sham	PE - 30	core/shell NAc	Core - right	0.436264	0.0723901	0.0927198	0.671841	0.00221978	0.000253187
1	NAc 6-OHDA 1	sham	PE - 30	core/shell NAc	Shell - left	1.10187	0.182988	0.126245	0.459855	0.00116249	0.000859087
2	NAc 6-OHDA 1	sham	PE - 30	core/shell NAc	Shell - left	0.0536765	0.141282	0.0657563	0.0848739	0.00112807	0.000101513
3	NAc 6-OHDA 1	sham	CONT	core/shell NAc	Shell - left	1.96374	0.110806	0.115934	0.979762	0.000961758	0.00142476
4	NAc 6-OHDA 1	sham	CONT	core/shell NAc	Shell - left	4.22948	0.768396	0.247877	2.10448	0.00241358	0.00101736
5	NAc 6-OHDA 1	sham	OS	core/shell NAc	Shell - left	3.03794	0.286348	0.322518	1.19734	0.00211291	0.00219915
6	NAc 6-OHDA 1	sham	OS	core/shell NAc	Shell - left	1.29481	0.108045	0.10718	0.856142	0.00115045	0.0011283
7	NAc 6-OHDA 1	sham	CONT	core/shell NAc	Shell - left	1.67603	0.130651	0.110445	1.01918	0.0012263	0.000492055
8	NAc 6-OHDA 1	sham	CONT	core/shell NAc	Shell - left	1.50464	0.159195	0.168313	0.62234	0.00169483	0.000595745
9	NAc 6-OHDA 1	sham	OS	core/shell NAc	Shell - left	0.305484	0.327742	0.145403	0.184355	0.00150968	0.000226581
10	NAc 6-OHDA 1	sham	OS	core/shell NAc	Shell - left	1.46595	0.310417	0.121121	0.42069	0.000807816	0.000128736
11	NAc 6-OHDA 1	sham	PE - 30	core/shell NAc	Shell - left	3.44289	0.176103	0.191176	1.38824	0.0017498	0.000932549
12	NAc 6-OHDA 1	sham	PE - 30	core/shell NAc	Shell - left	2.17621	0.67186	0.150242	1.0128	0.00139285	0.000282899
19	NAc 6-OHDA 1	sham	CONT	core/shell NAc	Shell - left	2.24507	0.288777	0.160858	1.08878	0.00130569	0.000470657
34	NAc 6-OHDA 1	sham	CONT	core/shell NAc	Shell - left	0.851596	0.157713	0.156915	0.800665	0.00148596	0.00023234
51	NAc 6-OHDA 1	sham	OS	core/shell NAc	Shell - left	2.5025	0.104674	0.159565	1.04098	0.00149426	0.000965565
52	NAc 6-OHDA 1	sham	OS	core/shell NAc	Shell - left	0.224255	0.187234	0.143404	0.250957	0.00253277	0.000266894
53	NAc 6-OHDA 1	sham	PE - 30	core/shell NAc	Shell - left	2.84569	0.170074	0.182759	1.40887	0.00128079	0.000896158
54	NAc 6-OHDA 1	sham	PE - 30	core/shell NAc	Shell - left	2.95575	0.0740642	0.152807	1.92834	0.00241626	0.00131166
1	NAc 6-OHDA 1	sham	PE - 30	core/shell NAc	Shell - right	1.38954	0.0496897	0.0568706	0.596941	0.000568511	0.00116284
2	NAc 6-OHDA 1	sham	PE - 30	core/shell NAc	Shell - right	0.317723	0.0876786	0.0655357	0.156652	0.000470571	0.000146857
3	NAc 6-OHDA 1	sham	CONT	core/shell NAc	Shell - right	1.64587	0.0823125	0.110625	0.627188	0.00057	0.0001288
4	NAc 6-OHDA 1	sham	CONT	core/shell NAc	Shell - right	0.723241	0.175213	0.102079	0.263113	0.000576546	9.17697e-05
5	NAc 6-OHDA 1	sham	OS	core/shell NAc	Shell - right	1.08214	0.109586	0.116449	0.505991	0.000734815	0.000600959
6	NAc 6-OHDA 1	sham	OS	core/shell NAc	Shell - right	0.875733	0.0533795	0.0695033	0.510831	0.000597003	0.000696808
7	NAc 6-OHDA 1	sham	CONT	core/shell NAc	Shell - right	1.51917	0.108096	0.120078	0.363601	0.000596062	0.000464663
8	NAc 6-OHDA 1	sham	CONT	core/shell NAc	Shell - right	1.47548	0.0823116	0.086206	0.715653	0.000655759	0.000791638
9	NAc 6-OHDA 1	sham	OS	core/shell NAc	Shell - right	0.963512	0.167718	0.10845	0.384891	0.000928349	0.000525607
10	NAc 6-OHDA 1	sham	OS	core/shell NAc	Shell - right	1.28549	0.236522	0.102663	0.419674	0.000798609	0.000375304
11	NAc 6-OHDA 1	sham	PE - 30	core/shell NAc	Shell - right	2.53652	0.0968894	0.127189	0.905645	0.00118636	0.00106691
12	NAc 6-OHDA 1	sham	PE - 30	core/shell NAc	Shell - right	1.07661	0.405482	0.0767958	0.378686	0.000774291	0.000163327
19	NAc 6-OHDA 1	sham	CONT	core/shell NAc	Shell - right	0.974021	0.13194	0.11379	0.466681	0.000940641	0.000604128
34	NAc 6-OHDA 1	sham	CONT	core/shell NAc	Shell - right	0.725435	0.284783	0.146739	0.702826	0.00135791	0.00177113
51	NAc 6-OHDA 1	sham	OS	core/shell NAc	Shell - right	2.52817	0.119978	0.167904	1.09934	0.0014952	0.000266201
52	NAc 6-OHDA 1	sham	OS	core/shell NAc	Shell - right	0.772748	0.0765015	0.0680931	0.634234	0.00136649	0.000839399
53	NAc 6-OHDA 1	sham	PE - 30	core/shell NAc	Shell - right	1.88008	0.122823	0.136532	0.911129	0.00111639	0.00142606
54	NAc 6-OHDA 1	sham	PE - 30	core/shell NAc	Shell - right	1.38987	0.0620818	0.100558	1.06115	0.00177963	0.0011777
1	NAc 6-OHDA 1	sham	PE - 30	core/shell NAc	DLS - left	3.55101	0.125324	0.101375	0.76699	0.00117359	0.00180401
2	NAc 6-OHDA 1	sham	PE - 30	core/shell NAc	DLS - left	2.69892	0.0739165	0.0481541	0.628933	0.000767127	0.00119628
3	NAc 6-OHDA 1	sham	CONT	core/shell NAc	DLS - left	4.09014	0.106731	0.0789263	0.893429	0.000937692	0.00176692
4	NAc 6-OHDA 1	sham	CONT	core/shell NAc	DLS - left	4.69971	0.0951349	0.121724	1.03083	0.00116501	0.00229981
5	NAc 6-OHDA 1	sham	OS	core/shell NAc	DLS - left	8.76277	0.212855	0.221631	3.8328	0.00295489	0.00648794
6	NAc 6-OHDA 1	sham	OS	core/shell NAc	DLS - left	3.8722	0.111674	0.107412	1.09328	0.00110476	0.00201659
7	NAc 6-OHDA 1	sham	CONT	core/shell NAc	DLS - left	2.46991	0.0733787	0.0875162	0.661154	0.000927834	0.00120591
8	NAc 6-OHDA 1	sham	CONT	core/shell NAc	DLS - left	4.03084	0.108867	0.0934689	1.30882	0.00123654	0.00231197
9	NAc 6-OHDA 1	sham	OS	core/shell NAc	DLS - left	4.33799	0.0999536	0.107607	1.15065	0.00167748	0.00159911
10	NAc 6-OHDA 1	sham	OS	core/shell NAc	DLS - left	4.24865	0.0815681	0.101847	1.37135	0.00151645	0.00141977
11	NAc 6-OHDA 1	sham	PE - 30	core/shell NAc	DLS - left	5.22339	0.101707	0.103363	1.66039	0.00197333	0.00186185
12	NAc 6-OHDA 1	sham	PE - 30	core/shell NAc	DLS - left	5.65659	0.170518	0.17149	2.07279	0.00260873	0.00236095
19	NAc 6-OHDA 1	sham	CONT	core/shell NAc	DLS - left	5.7015	0.128133	0.158897	1.36435	0.00243649	0.00161043
34	NAc 6-OHDA 1	sham	CONT	core/shell NAc	DLS - left
51	NAc 6-OHDA 1	sham	OS	core/shell NAc	DLS - left	3.94065	0.0601633	0.0920145	0.873775	0.00122599	0.00150969
52	NAc 6-OHDA 1	sham	OS	core/shell NAc	DLS - left	1.34028	0.113427	0.113828	0.508216	0.00191872	0.000938838
53	NAc 6-OHDA 1	sham	PE - 30	core/shell NAc	DLS - left	3.24223	0.0870076	0.105303	0.671894	0.00123103	0.000985697
54	NAc 6-OHDA 1	sham	PE - 30	core/shell NAc	DLS - left	2.93039	0.089801	0.071476	0.656509	0.00147237	0.000902156
1	NAc 6-OHDA 1	sham	PE - 30	core/shell NAc	DLS - right	3.21493	0.0814573	0.0531694	0.815403	0.000652512	0.0019145
2	NAc 6-OHDA 1	sham	PE - 30	core/shell NAc	DLS - right	2.84837	0.0647696	0.0403794	0.596477	0.000576911	0.00132813
3	NAc 6-OHDA 1	sham	CONT	core/shell NAc	DLS - right	4.99288	0.0940239	0.102839	0.939343	0.000986773	0.00201307
4	NAc 6-OHDA 1	sham	CONT	core/shell NAc	DLS - right	3.48786	0.0802441	0.0841359	0.858608	0.000842427	0.00237425
5	NAc 6-OHDA 1	sham	OS	core/shell NAc	DLS - right	3.84569	0.115195	0.123191	0.930644	0.00110564	0.00182576
6	NAc 6-OHDA 1	sham	OS	core/shell NAc	DLS - right	2.61214	0.0664823	0.0762998	0.695077	0.000817168	0.00131681
7	NAc 6-OHDA 1	sham	CONT	core/shell NAc	DLS - right	3.11486	0.0908472	0.0893722	0.777988	0.000945961	0.00126402
8	NAc 6-OHDA 1	sham	CONT	core/shell NAc	DLS - right	3.24265	0.0841856	0.0783775	1.06285	0.00094101	0.00170808
9	NAc 6-OHDA 1	sham	OS	core/shell NAc	DLS - right	3.87616	0.136789	0.131737	1.26673	0.00529341	0.00156862
10	NAc 6-OHDA 1	sham	OS	core/shell NAc	DLS - right	4.4444	0.0827799	0.135247	1.50408	0.00180888	0.00185898
11	NAc 6-OHDA 1	sham	PE - 30	core/shell NAc	DLS - right	3.3177	0.0758587	0.0870872	1.25783	0.00145902	0.00144085
12	NAc 6-OHDA 1	sham	PE - 30	core/shell NAc	DLS - right	4.21989	0.0807692	0.150524	1.29274	0.0020579	0.00166853
19	NAc 6-OHDA 1	sham	CONT	core/shell NAc	DLS - right	4.66732	0.0785782	0.100859	1.88397	0.00186046	0.00161832
34	NAc 6-OHDA 1	sham	CONT	core/shell NAc	DLS - right
51	NAc 6-OHDA 1	sham	OS	core/shell NAc	DLS - right	3.32784	0.0520987	0.0607511	1.07901	0.00126052	0.0016318
52	NAc 6-OHDA 1	sham	OS	core/shell NAc	DLS - right	2.44546	0.0648051	0.0553223	1.04142	0.000832283	0.00133915
53	NAc 6-OHDA 1	sham	PE - 30	core/shell NAc	DLS - right	3.69149	0.0749205	0.0821542	0.728036	0.00095904	0.00120588
54	NAc 6-OHDA 1	sham	PE - 30	core/shell NAc	DLS - right	2.61979	0.0659301	0.0645449	0.947019	0.000871987	0.00148782
1	NAc 6-OHDA 2	sham	CONT	core/shell NAc	Infralimbic - pooled	0.056087	0.193913	0.171304	0.0754348	0.0015833
2	NAc 6-OHDA 2	sham	CONT	core/shell NAc	Infralimbic - pooled
3	NAc 6-OHDA 2	sham	PE - 30	core/shell NAc	Infralimbic - pooled	0.0325	0.235	0.112917	0.01625	0.00173333
4	NAc 6-OHDA 2	sham	PE - 30	core/shell NAc	Infralimbic - pooled	0.0809783	0.338315	0.245652	0.0266304	0.00528696
5	NAc 6-OHDA 2	sham	OS	core/shell NAc	Infralimbic - pooled	0.05	0.280952	0.27619	0.0255952	0.00254095
6	NAc 6-OHDA 2	sham	OS	core/shell NAc	Infralimbic - pooled	0.0758772	0.214035	0.100877	0.0671053	0.00144842
7	NAc 6-OHDA 2	sham	CONT	core/shell NAc	Infralimbic - pooled	0.05	0.193912	0.201295	0.0209845	0.00252021
8	NAc 6-OHDA 2	sham	CONT	core/shell NAc	Infralimbic - pooled	0.0605392	0.234559	0.2125	0.0416667	0.00320314
9	NAc 6-OHDA 2	sham	PE - 30	core/shell NAc	Infralimbic - pooled	0.0820069	0.230017	0.168685	0.0568339	0.00284678
10	NAc 6-OHDA 2	sham	PE - 30	core/shell NAc	Infralimbic - pooled	0.0253488	0.142907	0.125233	0.0233721	0.00283237
11	NAc 6-OHDA 2	sham	CONT	core/shell NAc	Infralimbic - pooled	0.0177632	0.181798	0.119079	0.0324561	0.0024814
12	NAc 6-OHDA 2	sham	CONT	core/shell NAc	Infralimbic - pooled	0.0745536	0.302679	0.220536	0.0401786	0.00354857
25	NAc 6-OHDA 2	sham	OS	core/shell NAc	Infralimbic - pooled	0.044958	0.337605	0.234664	0.057563	0.00248038
50	NAc 6-OHDA 2	sham	OS	core/shell NAc	Infralimbic - pooled	0.0554762	0.30119	0.199524	0.0590476	0.0057021
51	NAc 6-OHDA 2	sham	PE - 30	core/shell NAc	Infralimbic - pooled	0.0519912	0.195354	0.237611	0.0358407	0.00456779
52	NAc 6-OHDA 2	sham	PE - 30	core/shell NAc	Infralimbic - pooled	0.065	0.437581	0.262581	0.0646774	0.00595406
53	NAc 6-OHDA 2	sham	OS	core/shell NAc	Infralimbic - pooled	0.0682039	0.358252	0.26432	0.125728	0.00715806
54	NAc 6-OHDA 2	sham	OS	core/shell NAc	Infralimbic - pooled	0.0698324	0.173743	0.114525	0.0554469	0.00342168
1	NAc 6-OHDA 2	sham	CONT	core/shell NAc	Prelimbic - pooled	0.0976766	0.353625	0.161617	0.0407063	0.00151078
2	NAc 6-OHDA 2	sham	CONT	core/shell NAc	Prelimbic - pooled
3	NAc 6-OHDA 2	sham	PE - 30	core/shell NAc	Prelimbic - pooled	0.0789801	0.289552	0.19602	0.0402985	0.00218905
4	NAc 6-OHDA 2	sham	PE - 30	core/shell NAc	Prelimbic - pooled	0.0430031	0.202594	0.143239	0.0349057	0.00283975
5	NAc 6-OHDA 2	sham	OS	core/shell NAc	Prelimbic - pooled	0.0868919	0.244865	0.266712	0.041982	0.00305413
6	NAc 6-OHDA 2	sham	OS	core/shell NAc	Prelimbic - pooled	0.0775602	0.29262	0.296687	0.0528614	0.0032347
7	NAc 6-OHDA 2	sham	CONT	core/shell NAc	Prelimbic - pooled	0.0450943	0.139009	0.141698	0.0263679	0.00269887
8	NAc 6-OHDA 2	sham	CONT	core/shell NAc	Prelimbic - pooled	0.0428856	0.211037	0.231649	0.0347074	0.00373277
9	NAc 6-OHDA 2	sham	PE - 30	core/shell NAc	Prelimbic - pooled	0.068456	0.180164	0.128579	0.0447342	0.00225832
10	NAc 6-OHDA 2	sham	PE - 30	core/shell NAc	Prelimbic - pooled	0.0969298	0.244444	0.208333	0.069883	0.00496094
11	NAc 6-OHDA 2	sham	CONT	core/shell NAc	Prelimbic - pooled	0.0461614	0.166831	0.138189	0.0456693	0.00346331
12	NAc 6-OHDA 2	sham	CONT	core/shell NAc	Prelimbic - pooled	0.0771429	0.167013	0.137468	0.0633117	0.00374358
25	NAc 6-OHDA 2	sham	OS	core/shell NAc	Prelimbic - pooled	0.0371294	0.254245	0.221429	0.0298193	0.00447827
50	NAc 6-OHDA 2	sham	OS	core/shell NAc	Prelimbic - pooled	0.0772267	0.227783	0.15668	0.0932186	0.00438413
51	NAc 6-OHDA 2	sham	PE - 30	core/shell NAc	Prelimbic - pooled	0.064486	0.295294	0.285881	0.0565087	0.00498628
52	NAc 6-OHDA 2	sham	PE - 30	core/shell NAc	Prelimbic - pooled	0.038009	0.212896	0.176527	0.0505656	0.00372851
53	NAc 6-OHDA 2	sham	OS	core/shell NAc	Prelimbic - pooled	0.0496487	0.293794	0.191569	0.0570258	0.00385649
54	NAc 6-OHDA 2	sham	OS	core/shell NAc	Prelimbic - pooled	0.0765152	0.360303	0.292576	0.0474242	0.00457697
1	NAc 6-OHDA 2	sham	CONT	core/shell NAc	Core - left	2.02323	0.396631	0.184397	0.541933	0.00122837
2	NAc 6-OHDA 2	sham	CONT	core/shell NAc	Core - left	0.06875	0.501786	0.18125	0.0535714	0.00378286
3	NAc 6-OHDA 2	sham	PE - 30	core/shell NAc	Core - left	2.49289	0.0844862	0.116304	1.03004	0.00116743
4	NAc 6-OHDA 2	sham	PE - 30	core/shell NAc	Core - left	1.9625	0.0362931	0.0672414	1.01914	0.000925241
5	NAc 6-OHDA 2	sham	OS	core/shell NAc	Core - left	2.2901	0.084396	0.15	0.983333	0.000938881
6	NAc 6-OHDA 2	sham	OS	core/shell NAc	Core - left	3.32302	0.0585317	0.131548	0.93631	0.000961905
7	NAc 6-OHDA 2	sham	CONT	core/shell NAc	Core - left	1.59186	0.0473837	0.0776163	1.49641	0.00108837
8	NAc 6-OHDA 2	sham	CONT	core/shell NAc	Core - left	3.07151	0.117458	0.166061	1.06425	0.00128626
9	NAc 6-OHDA 2	sham	PE - 30	core/shell NAc	Core - left	1.63607	0.07	0.0788095	0.920119	0.00127543
10	NAc 6-OHDA 2	sham	PE - 30	core/shell NAc	Core - left	0.918125	0.102031	0.160469	0.604375	0.001688
11	NAc 6-OHDA 2	sham	CONT	core/shell NAc	Core - left	2.01482	0.0558929	0.172679	1.36143	0.001952
12	NAc 6-OHDA 2	sham	CONT	core/shell NAc	Core - left	2.71486	0.0684122	0.210642	1.05507	0.00138486
25	NAc 6-OHDA 2	sham	OS	core/shell NAc	Core - left	1.66199	0.12617	0.149854	0.964181	0.00167205
50	NAc 6-OHDA 2	sham	OS	core/shell NAc	Core - left	2.95667	0.0991667	0.164375	1.38917	0.00194933
51	NAc 6-OHDA 2	sham	PE - 30	core/shell NAc	Core - left	3.18975	0.0717391	0.11941	1.31242	0.00142311
52	NAc 6-OHDA 2	sham	PE - 30	core/shell NAc	Core - left	0.977703	1.2875	0.388514	0.635811	0.00306378
53	NAc 6-OHDA 2	sham	OS	core/shell NAc	Core - left	4.45935	0.210047	0.218925	1.78248	0.00197832
54	NAc 6-OHDA 2	sham	OS	core/shell NAc	Core - left	4.96528	0.118229	0.170139	1.82726	0.00133667
1	NAc 6-OHDA 2	sham	CONT	core/shell NAc	Core - right	2.33745	0.0608264	0.0608264	0.0608264	0.0608264
2	NAc 6-OHDA 2	sham	CONT	core/shell NAc	Core - right	0.144313	0.171801	0.171801	0.171801	0.171801
3	NAc 6-OHDA 2	sham	PE - 30	core/shell NAc	Core - right	2.79596	0.0722222	0.0722222	0.0722222	0.0722222
4	NAc 6-OHDA 2	sham	PE - 30	core/shell NAc	Core - right	1.75506	0.42371	0.42371	0.42371	0.42371
5	NAc 6-OHDA 2	sham	OS	core/shell NAc	Core - right	9.06743	0.129128	0.129128	0.129128	0.129128
6	NAc 6-OHDA 2	sham	OS	core/shell NAc	Core - right	3.02858	0.117118	0.117118	0.117118	0.117118
7	NAc 6-OHDA 2	sham	CONT	core/shell NAc	Core - right	3.19764	0.089527	0.089527	0.089527	0.089527
8	NAc 6-OHDA 2	sham	CONT	core/shell NAc	Core - right	2.45563	0.0626482	0.0626482	0.0626482	0.0626482
9	NAc 6-OHDA 2	sham	PE - 30	core/shell NAc	Core - right	2.92249	0.0744709	0.0744709	0.0744709	0.0744709
10	NAc 6-OHDA 2	sham	PE - 30	core/shell NAc	Core - right	3.63358	0.0865385	0.0865385	0.0865385	0.0865385
11	NAc 6-OHDA 2	sham	CONT	core/shell NAc	Core - right	3.065	0.0695238	0.0695238	0.0695238	0.0695238
12	NAc 6-OHDA 2	sham	CONT	core/shell NAc	Core - right	2.14516	0.0316754	0.0316754	0.0316754	0.0316754
25	NAc 6-OHDA 2	sham	OS	core/shell NAc	Core - right	2.60992	0.0734925	0.0734925	0.0734925	0.0734925
50	NAc 6-OHDA 2	sham	OS	core/shell NAc	Core - right	2.56399	0.102052	0.102052	0.102052	0.102052
51	NAc 6-OHDA 2	sham	PE - 30	core/shell NAc	Core - right	2.11635	0.0401923	0.0401923	0.0401923	0.0401923
52	NAc 6-OHDA 2	sham	PE - 30	core/shell NAc	Core - right	2.37892	0.301679	0.301679	0.301679	0.301679
53	NAc 6-OHDA 2	sham	OS	core/shell NAc	Core - right	3.08397	0.302244	0.302244	0.302244	0.302244
54	NAc 6-OHDA 2	sham	OS	core/shell NAc	Core - right	2.45237	0.112797	0.112797	0.112797	0.112797
1	NAc 6-OHDA 2	sham	CONT	core/shell NAc	Shell - left	5.10601	1.14351	0.561234	1.44066	0.00275747
2	NAc 6-OHDA 2	sham	CONT	core/shell NAc	Shell - left	0.0688333	0.2625	0.195333	0.0693333	0.0018848
3	NAc 6-OHDA 2	sham	PE - 30	core/shell NAc	Shell - left	5.25766	0.828226	0.659677	3.06855	0.00461161
4	NAc 6-OHDA 2	sham	PE - 30	core/shell NAc	Shell - left	3.54879	0.875806	0.217944	2.93508	0.00226968
5	NAc 6-OHDA 2	sham	OS	core/shell NAc	Shell - left	10.1983	0.411207	0.368966	3.72284	0.00171586
6	NAc 6-OHDA 2	sham	OS	core/shell NAc	Shell - left	4.27656	0.90918	0.410937	1.57285	0.00173125
7	NAc 6-OHDA 2	sham	CONT	core/shell NAc	Shell - left	5.77429	0.232857	0.350952	3.65048	0.00257981
8	NAc 6-OHDA 2	sham	CONT	core/shell NAc	Shell - left	1.51816	0.434211	0.235658	0.882237	0.00147621
9	NAc 6-OHDA 2	sham	PE - 30	core/shell NAc	Shell - left	5.87228	0.422283	0.229891	6.7587	0.00385739
10	NAc 6-OHDA 2	sham	PE - 30	core/shell NAc	Shell - left	1.2731	0.405862	0.269138	1.43069	0.004224
11	NAc 6-OHDA 2	sham	CONT	core/shell NAc	Shell - left	9.68702	0.333654	0.562019	5.81202	0.00453846
12	NAc 6-OHDA 2	sham	CONT	core/shell NAc	Shell - left	4.10797	0.0964286	0.17033	3.70357	0.00258989
25	NAc 6-OHDA 2	sham	OS	core/shell NAc	Shell - left	3.59149	0.181186	0.216495	3.20928	0.00257814
50	NAc 6-OHDA 2	sham	OS	core/shell NAc	Shell - left	2.7206	0.360739	0.356338	0.881866	0.0016169
51	NAc 6-OHDA 2	sham	PE - 30	core/shell NAc	Shell - left	2.45066	0.103084	0.151872	1.11839	0.00111366
52	NAc 6-OHDA 2	sham	PE - 30	core/shell NAc	Shell - left	0.327083	0.783958	0.24	0.158125	0.00187733
53	NAc 6-OHDA 2	sham	OS	core/shell NAc	Shell - left	4.34706	1.055	0.591471	1.47735	0.00273129
54	NAc 6-OHDA 2	sham	OS	core/shell NAc	Shell - left	1.47424	0.600305	0.419055	0.642226	0.0018761
1	NAc 6-OHDA 2	sham	CONT	core/shell NAc	Shell - right	1.57809	0.734541	0.365989	0.367933	0.0016017
2	NAc 6-OHDA 2	sham	CONT	core/shell NAc	Shell - right	0.25814	0.55407	0.250581	0.265116	0.00452837
3	NAc 6-OHDA 2	sham	PE - 30	core/shell NAc	Shell - right	5.50597	0.66903	0.510448	2.48022	0.00420537
4	NAc 6-OHDA 2	sham	PE - 30	core/shell NAc	Shell - right	0.85738	0.399548	0.222289	0.464307	0.00163084
5	NAc 6-OHDA 2	sham	OS	core/shell NAc	Shell - right	0.848148	0.99537	0.55463	0.674074	0.00375704
6	NAc 6-OHDA 2	sham	OS	core/shell NAc	Shell - right	1.14244	0.503974	0.257949	0.571282	0.00171651
7	NAc 6-OHDA 2	sham	CONT	core/shell NAc	Shell - right	2.4986	0.494393	0.379673	2.58341	0.00288897
8	NAc 6-OHDA 2	sham	CONT	core/shell NAc	Shell - right	0.359069	0.783578	0.285049	0.516667	0.00424157
9	NAc 6-OHDA 2	sham	PE - 30	core/shell NAc	Shell - right	1.23196	0.353036	0.162321	1.46804	0.00264343
10	NAc 6-OHDA 2	sham	PE - 30	core/shell NAc	Shell - right	3.96681	0.794828	0.511638	4.36034	0.00813793
11	NAc 6-OHDA 2	sham	CONT	core/shell NAc	Shell - right	1.59796	0.458418	0.341582	1.27857	0.00331755
12	NAc 6-OHDA 2	sham	CONT	core/shell NAc	Shell - right	1.3087	0.146852	0.119259	1.09259	0.00164148
25	NAc 6-OHDA 2	sham	OS	core/shell NAc	Shell - right	0.535081	1.2004	0.595565	0.467339	0.0064
50	NAc 6-OHDA 2	sham	OS	core/shell NAc	Shell - right	4.32922	0.581024	0.427711	2.29729	0.00310169
51	NAc 6-OHDA 2	sham	PE - 30	core/shell NAc	Shell - right	5.88924	0.106105	0.232849	2.89244	0.0030493
52	NAc 6-OHDA 2	sham	PE - 30	core/shell NAc	Shell - right	1.78307	2.01094	0.485677	0.549479	0.00347667
53	NAc 6-OHDA 2	sham	OS	core/shell NAc	Shell - right	4.58222	3.28556	0.685833	1.4275	0.004384
54	NAc 6-OHDA 2	sham	OS	core/shell NAc	Shell - right	2.9681	0.590862	0.458276	0.987241	0.00320221
1	NAc 6-OHDA 2	sham	CONT	core/shell NAc	DLS - left	2.94188	0.0786137	0.166943	0.461493	0.00101592
2	NAc 6-OHDA 2	sham	CONT	core/shell NAc	DLS - left	1.40638	0.11182	0.150941	0.270764	0.00105908
3	NAc 6-OHDA 2	sham	PE - 30	core/shell NAc	DLS - left	3.06056	0.09259	0.132098	0.552528	0.000971524
4	NAc 6-OHDA 2	sham	PE - 30	core/shell NAc	DLS - left	4.62262	0.0861111	0.129762	0.991043	0.00120091
5	NAc 6-OHDA 2	sham	OS	core/shell NAc	DLS - left	4.54881	0.041888	0.118928	0.991176	0.000938748
6	NAc 6-OHDA 2	sham	OS	core/shell NAc	DLS - left	4.61245	0.0611895	0.145111	0.814768	0.00106548
7	NAc 6-OHDA 2	sham	CONT	core/shell NAc	DLS - left	3.84439	0.072449	0.119813	0.87551	0.00101116
8	NAc 6-OHDA 2	sham	CONT	core/shell NAc	DLS - left	4.2847	0.0505848	0.151072	0.945517	0.00132554
9	NAc 6-OHDA 2	sham	PE - 30	core/shell NAc	DLS - left	3.78843	0.0967817	0.121642	0.800513	0.00129672
10	NAc 6-OHDA 2	sham	PE - 30	core/shell NAc	DLS - left	3.51365	0.0533913	0.0956087	0.893826	0.000958609
11	NAc 6-OHDA 2	sham	CONT	core/shell NAc	DLS - left	3.32476	0.0561793	0.0912359	0.646769	0.000815767
12	NAc 6-OHDA 2	sham	CONT	core/shell NAc	DLS - left	3.34922	0.0600543	0.113548	0.60823	0.000949317
25	NAc 6-OHDA 2	sham	OS	core/shell NAc	DLS - left	5.81662	0.0992775	0.14104	1.37717	0.00145896
50	NAc 6-OHDA 2	sham	OS	core/shell NAc	DLS - left	4.19127	0.0873269	0.132202	1.06191	0.00175291
51	NAc 6-OHDA 2	sham	PE - 30	core/shell NAc	DLS - left	4.44494	0.0809615	0.133782	1.06577	0.00179651
52	NAc 6-OHDA 2	sham	PE - 30	core/shell NAc	DLS - left	5.4559	0.100347	0.255972	1.79229	0.00260578
53	NAc 6-OHDA 2	sham	OS	core/shell NAc	DLS - left	6.75317	0.0838768	0.230525	1.88841	0.00226609
54	NAc 6-OHDA 2	sham	OS	core/shell NAc	DLS - left	6.78203	0.14809	0.232639	1.21293	0.00215611
1	NAc 6-OHDA 2	sham	CONT	core/shell NAc	DLS - right	3.93449	0.108472	0.191301	0.813956	0.00126427
2	NAc 6-OHDA 2	sham	CONT	core/shell NAc	DLS - right	5.34361	0.182143	0.294737	0.693421	0.0017997
3	NAc 6-OHDA 2	sham	PE - 30	core/shell NAc	DLS - right	4.17118	0.0947514	0.137063	0.85419	0.0010979
4	NAc 6-OHDA 2	sham	PE - 30	core/shell NAc	DLS - right	4.28685	0.049195	0.11847	0.964624	0.000915921
5	NAc 6-OHDA 2	sham	OS	core/shell NAc	DLS - right	5.05758	0.0589768	0.150434	1.39513	0.00108015
6	NAc 6-OHDA 2	sham	OS	core/shell NAc	DLS - right	3.93968	0.0557573	0.137172	1.31283	0.00108909
7	NAc 6-OHDA 2	sham	CONT	core/shell NAc	DLS - right	4.64539	0.0759686	0.142343	1.44502	0.00122362
8	NAc 6-OHDA 2	sham	CONT	core/shell NAc	DLS - right	4.66881	0.0550384	0.15571	1.16665	0.00122902
9	NAc 6-OHDA 2	sham	PE - 30	core/shell NAc	DLS - right	2.81458	0.0506849	0.0714041	0.74629	0.000952329
10	NAc 6-OHDA 2	sham	PE - 30	core/shell NAc	DLS - right	4.70876	0.0624042	0.136446	1.27232	0.00142437
11	NAc 6-OHDA 2	sham	CONT	core/shell NAc	DLS - right	3.8831	0.0479446	0.108935	0.906921	0.00103544
12	NAc 6-OHDA 2	sham	CONT	core/shell NAc	DLS - right	3.4065	0.0495215	0.0916268	0.688238	0.000984753
25	NAc 6-OHDA 2	sham	OS	core/shell NAc	DLS - right	3.69157	0.0489362	0.127204	1.42154	0.000999245
50	NAc 6-OHDA 2	sham	OS	core/shell NAc	DLS - right	4.71602	0.0591797	0.146875	1.50566	0.00177906
51	NAc 6-OHDA 2	sham	PE - 30	core/shell NAc	DLS - right	3.73842	0.0582187	0.106154	0.986965	0.00130544
52	NAc 6-OHDA 2	sham	PE - 30	core/shell NAc	DLS - right	4.61076	0.0643895	0.188663	1.20528	0.0017262
53	NAc 6-OHDA 2	sham	OS	core/shell NAc	DLS - right	4.21481	0.0698419	0.189684	1.04867	0.00165138
54	NAc 6-OHDA 2	sham	OS	core/shell NAc	DLS - right	3.84943	0.0727882	0.165583	1.00241	0.00167871
1	NAc 6-OHDA 3	sham	CONT	core/shell NAc	Infralimbic - pooled	0.00182692	0.15	0.210288	0.00817308	0.00199385
2	NAc 6-OHDA 3	sham	CONT	core/shell NAc	Infralimbic - pooled	0.0304196	0.132867	0.199476	0.0136364	0.00304112
3	NAc 6-OHDA 3	sham	PE - 10	core/shell NAc	Infralimbic - pooled	0.0335685	0.160585	0.206653	0.0138105	0.0020929
4	NAc 6-OHDA 3	sham	PE - 10	core/shell NAc	Infralimbic - pooled	0.0575321	0.265064	0.221474	0.0887821	0.00426051
5	NAc 6-OHDA 3	sham	CONT	core/shell NAc	Infralimbic - pooled	0.0555085	0.242514	0.303672	0.0319209	0.00380927
6	NAc 6-OHDA 3	sham	CONT	core/shell NAc	Infralimbic - pooled	0.122126	0.30158	0.423707	0.0521552	0.00452782
7	NAc 6-OHDA 3	sham	CONT	core/shell NAc	Infralimbic - pooled	0.0549202	0.176596	0.200266	0.0381649	0.00263489
8	NAc 6-OHDA 3	sham	CONT	core/shell NAc	Infralimbic - pooled	0.0853125	0.255156	0.303906	0.0515625	0.004192
9	NAc 6-OHDA 3	sham	PE - 10	core/shell NAc	Infralimbic - pooled
10	NAc 6-OHDA 3	sham	PE - 10	core/shell NAc	Infralimbic - pooled	0.121519	0.320411	0.328165	0.10269	0.00604557
11	NAc 6-OHDA 3	sham	CONT	core/shell NAc	Infralimbic - pooled	0.094335	0.151724	0.153079	0.0524631	0.00293044
12	NAc 6-OHDA 3	sham	CONT	core/shell NAc	Infralimbic - pooled
21	NAc 6-OHDA 3	sham	PE - 10	core/shell NAc	Infralimbic - pooled	0.0890625	0.298594	0.364063	0.0590625	0.00556
26	NAc 6-OHDA 3	sham	PE - 10	core/shell NAc	Infralimbic - pooled	0.0728261	0.17657	0.222826	0.0282609	0.00314435
39	NAc 6-OHDA 3	sham	PE - 10	core/shell NAc	Infralimbic - pooled	0.055303	0.146818	0.221212	0.0245455	0.00327952
40	NAc 6-OHDA 3	sham	PE - 10	core/shell NAc	Infralimbic - pooled	0.083758	0.175318	0.291879	0.0283439	0.00287389
57	NAc 6-OHDA 3	sham	CONT	core/shell NAc	Infralimbic - pooled	0.0169231	0.156026	0.158718	0.0321795	0.00505928
66	NAc 6-OHDA 3	sham	PE - 10	core/shell NAc	Infralimbic - pooled	0.0825	0.295536	0.4675	0.0548214	0.00376914
68	NAc 6-OHDA 3	sham	PE - 10	core/shell NAc	Infralimbic - pooled	0.079918	0.197678	0.278825	0.0217213	0.00312306
69	NAc 6-OHDA 3	sham	PE - 10	core/shell NAc	Infralimbic - pooled	0.154317	0.317086	0.369604	0.0492806	0.00485986
70	NAc 6-OHDA 3	sham	PE - 10	core/shell NAc	Infralimbic - pooled	0.12642	0.40483	0.506818	0.0502841	0.00569455
71	NAc 6-OHDA 3	sham	CONT	core/shell NAc	Infralimbic - pooled	0.215678	0.563983	0.601695	0.103814	0.00854237
72	NAc 6-OHDA 3	sham	CONT	core/shell NAc	Infralimbic - pooled
1	NAc 6-OHDA 3	sham	CONT	core/shell NAc	Prelimbic - pooled	0.0139796	0.179796	0.193776	0.0142857	0.00244506
2	NAc 6-OHDA 3	sham	CONT	core/shell NAc	Prelimbic - pooled	0.128644	0.219153	0.220424	0.0647458	0.0028301
3	NAc 6-OHDA 3	sham	PE - 10	core/shell NAc	Prelimbic - pooled	0.122945	0.228596	0.293493	0.0660959	0.00332493
4	NAc 6-OHDA 3	sham	PE - 10	core/shell NAc	Prelimbic - pooled	0.106169	0.423377	0.279545	0.146104	0.00672
5	NAc 6-OHDA 3	sham	CONT	core/shell NAc	Prelimbic - pooled	0.0402838	0.220197	0.204039	0.0239083	0.00322934
6	NAc 6-OHDA 3	sham	CONT	core/shell NAc	Prelimbic - pooled	0.0866667	0.197647	0.221275	0.0427451	0.00252612
7	NAc 6-OHDA 3	sham	CONT	core/shell NAc	Prelimbic - pooled	0.0253676	0.14375	0.131618	0.0273897	0.00181882
8	NAc 6-OHDA 3	sham	CONT	core/shell NAc	Prelimbic - pooled	0.0640988	0.246221	0.186628	0.0440407	0.0034214
9	NAc 6-OHDA 3	sham	PE - 10	core/shell NAc	Prelimbic - pooled
10	NAc 6-OHDA 3	sham	PE - 10	core/shell NAc	Prelimbic - pooled	0.0439815	0.205671	0.159722	0.0659722	0.00452889
11	NAc 6-OHDA 3	sham	CONT	core/shell NAc	Prelimbic - pooled	0.0572635	0.265541	0.0912162	0.0606419	0.00430703
12	NAc 6-OHDA 3	sham	CONT	core/shell NAc	Prelimbic - pooled
21	NAc 6-OHDA 3	sham	PE - 10	core/shell NAc	Prelimbic - pooled	0.0954698	0.356376	0.431544	0.0919463	0.0059898
26	NAc 6-OHDA 3	sham	PE - 10	core/shell NAc	Prelimbic - pooled	0.129573	0.252287	0.378963	0.0777439	0.0068761
39	NAc 6-OHDA 3	sham	PE - 10	core/shell NAc	Prelimbic - pooled	0.120896	0.174627	0.233458	0.0666667	0.002681
40	NAc 6-OHDA 3	sham	PE - 10	core/shell NAc	Prelimbic - pooled	0.0585106	0.254787	0.254433	0.0382979	0.00329078
57	NAc 6-OHDA 3	sham	CONT	core/shell NAc	Prelimbic - pooled	0.0422297	0.142568	0.190794	0.0286318	0.00171459
66	NAc 6-OHDA 3	sham	PE - 10	core/shell NAc	Prelimbic - pooled	0.0420709	0.187313	0.228451	0.0166045	0.00205851
68	NAc 6-OHDA 3	sham	PE - 10	core/shell NAc	Prelimbic - pooled	0.0402778	0.116993	0.217075	0.0236928	0.00253386
69	NAc 6-OHDA 3	sham	PE - 10	core/shell NAc	Prelimbic - pooled	0.0471204	0.186257	0.124476	0.0337696	0.00223497
70	NAc 6-OHDA 3	sham	PE - 10	core/shell NAc	Prelimbic - pooled	0.0459799	0.16608	0.216709	0.0174623	0.00257608
71	NAc 6-OHDA 3	sham	CONT	core/shell NAc	Prelimbic - pooled	0.0968103	0.249828	0.220517	0.0474138	0.00269462
72	NAc 6-OHDA 3	sham	CONT	core/shell NAc	Prelimbic - pooled
1	NAc 6-OHDA 3	sham	CONT	core/shell NAc	Core - left	1.42579	0.116142	0.092126	1.03425	0.00145512
2	NAc 6-OHDA 3	sham	CONT	core/shell NAc	Core - left	3.2	0.0880795	0.132119	1.86507	0.00152371
3	NAc 6-OHDA 3	sham	PE - 10	core/shell NAc	Core - left	2.28452	0.237698	0.360317	1.32063	0.00263619
4	NAc 6-OHDA 3	sham	PE - 10	core/shell NAc	Core - left	6.87462	0.113636	0.233712	4.07803	0.00263273
5	NAc 6-OHDA 3	sham	CONT	core/shell NAc	Core - left	4.06203	0.307595	0.355696	2.32025	0.00335797
6	NAc 6-OHDA 3	sham	CONT	core/shell NAc	Core - left	3.38034	0.0908397	0.137786	1.28034	0.00126534
7	NAc 6-OHDA 3	sham	CONT	core/shell NAc	Core - left	3.00833	0.143617	0.20461	1.67252	0.00178383
8	NAc 6-OHDA 3	sham	CONT	core/shell NAc	Core - left	4.97057	0.150316	0.205696	2.17215	0.00204354
9	NAc 6-OHDA 3	sham	PE - 10	core/shell NAc	Core - left	29.1318	1.09773	1.225	24.45	0.0133091
10	NAc 6-OHDA 3	sham	PE - 10	core/shell NAc	Core - left	2.403	0.0614286	0.103143	1.226	0.00155429
11	NAc 6-OHDA 3	sham	CONT	core/shell NAc	Core - left	4.50478	0.107353	0.0183824	3.04485	0.00238588
12	NAc 6-OHDA 3	sham	CONT	core/shell NAc	Core - left	5.13443	0.193852	0.206148	3.03975	0.00305574
21	NAc 6-OHDA 3	sham	PE - 10	core/shell NAc	Core - left	3.22055	0.22226	0.169692	1.95223	0.00221699
26	NAc 6-OHDA 3	sham	PE - 10	core/shell NAc	Core - left	2.3247	0.156845	0.144345	1.80298	0.0018781
39	NAc 6-OHDA 3	sham	PE - 10	core/shell NAc	Core - left	1.74042	0.0716667	0.065	0.727083	0.000101333
40	NAc 6-OHDA 3	sham	PE - 10	core/shell NAc	Core - left	0.0949275	0.156341	0.151449	0.054529	0.00141913
57	NAc 6-OHDA 3	sham	CONT	core/shell NAc	Core - left	3.28291	0.132595	0.204114	4.27405	0.00277671
66	NAc 6-OHDA 3	sham	PE - 10	core/shell NAc	Core - left	4.81591	0.123485	0.3375	2.55947	0.00359758
68	NAc 6-OHDA 3	sham	PE - 10	core/shell NAc	Core - left	5.41379	0.1	0.0195402	2.52874	0.0022069
69	NAc 6-OHDA 3	sham	PE - 10	core/shell NAc	Core - left	1.88018	0.25061	0.236585	1.36128	0.00323902
70	NAc 6-OHDA 3	sham	PE - 10	core/shell NAc	Core - left	11.7686	0.16625	0.0325	3.94542	0.002624
71	NAc 6-OHDA 3	sham	CONT	core/shell NAc	Core - left	14.3886	0.106944	0.328125	3.96667	0.00267333
72	NAc 6-OHDA 3	sham	CONT	core/shell NAc	Core - left	1.54792	0.120486	0.136806	0.628125	0.00156222
1	NAc 6-OHDA 3	sham	CONT	core/shell NAc	Core - right	2.31385	0.171538	0.23	1.47077	0.00202092
2	NAc 6-OHDA 3	sham	CONT	core/shell NAc	Core - right	7.87775	0.379121	0.38956	2.88269	0.00260396
3	NAc 6-OHDA 3	sham	PE - 10	core/shell NAc	Core - right	0.561392	0.41519	0.431013	0.243038	0.00225823
4	NAc 6-OHDA 3	sham	PE - 10	core/shell NAc	Core - right	7.20053	0.0643617	0.248936	2.8609	0.00210213
5	NAc 6-OHDA 3	sham	CONT	core/shell NAc	Core - right	2.51548	0.179167	0.329464	1.3869	0.0024419
6	NAc 6-OHDA 3	sham	CONT	core/shell NAc	Core - right	10.7854	0.260417	0.490179	2.64911	0.00293905
7	NAc 6-OHDA 3	sham	CONT	core/shell NAc	Core - right	5.20594	0.08625	0.204687	1.59453	0.001364
8	NAc 6-OHDA 3	sham	CONT	core/shell NAc	Core - right	5.86676	0.132692	0.237912	2.2	0.00168967
9	NAc 6-OHDA 3	sham	PE - 10	core/shell NAc	Core - right	3.33904	1.42077	0.228846	1.33904	0.00307692
10	NAc 6-OHDA 3	sham	PE - 10	core/shell NAc	Core - right	2.9371	0.0842357	0.141879	1.76608	0.00162854
11	NAc 6-OHDA 3	sham	CONT	core/shell NAc	Core - right	7.69767	0.069186	0.169186	2.43023	0.00182326
12	NAc 6-OHDA 3	sham	CONT	core/shell NAc	Core - right	3.15564	0.219853	0.31152	1.36348	0.00291294
21	NAc 6-OHDA 3	sham	PE - 10	core/shell NAc	Core - right	11.2237	0.308974	0.425321	3.67628	0.00413333
26	NAc 6-OHDA 3	sham	PE - 10	core/shell NAc	Core - right	1.27168	0.165625	0.159961	1.33945	0.0017975
39	NAc 6-OHDA 3	sham	PE - 10	core/shell NAc	Core - right	4.22519	0.106923	0.226538	1.93154	0.00230523
40	NAc 6-OHDA 3	sham	PE - 10	core/shell NAc	Core - right	1.05584	0.25	0.323052	0.486364	0.00257039
57	NAc 6-OHDA 3	sham	CONT	core/shell NAc	Core - right	3.77184	0.168103	0.290805	3.37931	0.00408828
66	NAc 6-OHDA 3	sham	PE - 10	core/shell NAc	Core - right	4.36584	0.0918317	0.230941	1.99777	0.00391446
68	NAc 6-OHDA 3	sham	PE - 10	core/shell NAc	Core - right	4.22963	0.108951	0.27284	2.03056	0.00279309
69	NAc 6-OHDA 3	sham	PE - 10	core/shell NAc	Core - right	5.41923	0.148504	0.334188	2.45321	0.00385504
70	NAc 6-OHDA 3	sham	PE - 10	core/shell NAc	Core - right	6.60345	0.112931	0.203448	4.47845	0.00408828
71	NAc 6-OHDA 3	sham	CONT	core/shell NAc	Core - right	5.70577	0.0717033	0.195055	3.31786	0.00203429
72	NAc 6-OHDA 3	sham	CONT	core/shell NAc	Core - right	2.13588	0.131293	0.164456	1.16735	0.00158367
1	NAc 6-OHDA 3	sham	CONT	core/shell NAc	Shell - left	1.36007	0.260243	0.200347	0.825174	0.00161222
2	NAc 6-OHDA 3	sham	CONT	core/shell NAc	Shell - left	1.36362	0.343699	0.254065	0.977846	0.00178732
3	NAc 6-OHDA 3	sham	PE - 10	core/shell NAc	Shell - left	1.54728	0.1	0.175272	0.83587	0.00107913
4	NAc 6-OHDA 3	sham	PE - 10	core/shell NAc	Shell - left	3.8943	0.389262	0.58104	1.14144	0.00153987
5	NAc 6-OHDA 3	sham	CONT	core/shell NAc	Shell - left	1.94542	0.233508	0.256283	0.991623	0.00161843
6	NAc 6-OHDA 3	sham	CONT	core/shell NAc	Shell - left	4.36542	0.270794	0.284696	1.39895	0.00122766
7	NAc 6-OHDA 3	sham	CONT	core/shell NAc	Shell - left	1.92446	0.251622	0.16973	1.29635	0.00115719
8	NAc 6-OHDA 3	sham	CONT	core/shell NAc	Shell - left	3.80431	0.0929598	0.171264	1.41365	0.00096092
9	NAc 6-OHDA 3	sham	PE - 10	core/shell NAc	Shell - left	1.73185	0.768145	0.402016	0.552419	0.00203355
10	NAc 6-OHDA 3	sham	PE - 10	core/shell NAc	Shell - left	1.45	0.32076	0.330117	0.836257	0.00257497
11	NAc 6-OHDA 3	sham	CONT	core/shell NAc	Shell - left	5.38777	0.168207	0.191304	2.64022	0.00185913
12	NAc 6-OHDA 3	sham	CONT	core/shell NAc	Shell - left	1.53039	0.154412	0.143873	0.955637	0.00136078
21	NAc 6-OHDA 3	sham	PE - 10	core/shell NAc	Shell - left	1.76765	0.743627	0.613725	1.28235	0.0050149
26	NAc 6-OHDA 3	sham	PE - 10	core/shell NAc	Shell - left	1.24535	0.327035	0.1875	1.81483	0.00238512
39	NAc 6-OHDA 3	sham	PE - 10	core/shell NAc	Shell - left	3.98996	0.180986	0.283099	1.7169	0.00229183
40	NAc 6-OHDA 3	sham	PE - 10	core/shell NAc	Shell - left	0.0380802	0.135549	0.116139	0.0364979	0.00106464
57	NAc 6-OHDA 3	sham	CONT	core/shell NAc	Shell - left	2.68678	0.179515	0.201211	1.39637	0.00105163
66	NAc 6-OHDA 3	sham	PE - 10	core/shell NAc	Shell - left	2.50443	0.220411	0.205538	2.16266	0.00220253
68	NAc 6-OHDA 3	sham	PE - 10	core/shell NAc	Shell - left	2.39068	0.282346	0.184211	1.10559	0.00135228
69	NAc 6-OHDA 3	sham	PE - 10	core/shell NAc	Shell - left	3.08652	0.234559	0.272794	2.87108	0.00333176
70	NAc 6-OHDA 3	sham	PE - 10	core/shell NAc	Shell - left	2.131	0.316	0.24075	2.2755	0.0023744
71	NAc 6-OHDA 3	sham	CONT	core/shell NAc	Shell - left	4.15741	0.604012	0.533025	2.12253	0.00341136
72	NAc 6-OHDA 3	sham	CONT	core/shell NAc	Shell - left	0.725528	0.284683	0.208275	0.577993	0.00227493
1	NAc 6-OHDA 3	sham	CONT	core/shell NAc	Shell - right	0.968883	0.0908688	0.130762	0.43484	0.000713191
2	NAc 6-OHDA 3	sham	CONT	core/shell NAc	Shell - right	2.04824	0.377974	0.317291	0.842952	0.00154784
3	NAc 6-OHDA 3	sham	PE - 10	core/shell NAc	Shell - right	0.57346	0.153081	0.110545	0.32109	0.000966825
4	NAc 6-OHDA 3	sham	PE - 10	core/shell NAc	Shell - right	5.33828	0.453125	0.523047	1.97734	0.0019575
5	NAc 6-OHDA 3	sham	CONT	core/shell NAc	Shell - right	2.89489	0.154562	0.268248	1.04872	0.00159182
6	NAc 6-OHDA 3	sham	CONT	core/shell NAc	Shell - right	5.12922	0.215552	0.297384	1.54099	0.0013907
7	NAc 6-OHDA 3	sham	CONT	core/shell NAc	Shell - right	5.56996	0.158065	0.25504	1.76472	0.00130323
8	NAc 6-OHDA 3	sham	CONT	core/shell NAc	Shell - right	3.3782	0.190262	0.271802	1.14113	0.00104744
9	NAc 6-OHDA 3	sham	PE - 10	core/shell NAc	Shell - right	1.46435	1.21331	0.448817	0.517456	0.00284308
10	NAc 6-OHDA 3	sham	PE - 10	core/shell NAc	Shell - right	0.761548	0.174286	0.135238	0.528452	0.000991238
11	NAc 6-OHDA 3	sham	CONT	core/shell NAc	Shell - right	2.99923	0.291975	0.301235	1.11698	0.00178963
12	NAc 6-OHDA 3	sham	CONT	core/shell NAc	Shell - right	1.52158	0.309973	0.235383	0.747951	0.00169005
21	NAc 6-OHDA 3	sham	PE - 10	core/shell NAc	Shell - right	1	0.523824	0.399412	0.428824	0.002224
26	NAc 6-OHDA 3	sham	PE - 10	core/shell NAc	Shell - right	1.44686	0.117216	0.0982036	1.71317	0.00136048
39	NAc 6-OHDA 3	sham	PE - 10	core/shell NAc	Shell - right	6.91361	0.382595	0.527848	2.77342	0.00364557
40	NAc 6-OHDA 3	sham	PE - 10	core/shell NAc	Shell - right	1.11218	0.324038	0.302564	0.481731	0.00307487
57	NAc 6-OHDA 3	sham	CONT	core/shell NAc	Shell - right	7.47091	0.343636	0.664091	5.44227	0.00346764
66	NAc 6-OHDA 3	sham	PE - 10	core/shell NAc	Shell - right	11.7134	1.175	1.325	1.175	0.0129314
68	NAc 6-OHDA 3	sham	PE - 10	core/shell NAc	Shell - right	4.14691	0.804381	0.554124	2.11057	0.00419134
69	NAc 6-OHDA 3	sham	PE - 10	core/shell NAc	Shell - right	1.80141	0.240313	0.166875	2.57469	0.003163
70	NAc 6-OHDA 3	sham	PE - 10	core/shell NAc	Shell - right	3.56385	0.496538	0.312308	2.51385	0.00330338
71	NAc 6-OHDA 3	sham	CONT	core/shell NAc	Shell - right	4.5814	0.560061	0.470732	2.03598	0.00321366
72	NAc 6-OHDA 3	sham	CONT	core/shell NAc	Shell - right	1.08945	0.875781	0.444922	0.821094	0.0061225
1	NAc 6-OHDA 3	sham	CONT	core/shell NAc	DLS - left	3.689	0.064858	0.0721095	0.793611	0.000785396
2	NAc 6-OHDA 3	sham	CONT	core/shell NAc	DLS - left	4.11261	0.101828	0.13958	1.37537	0.00121331
3	NAc 6-OHDA 3	sham	PE - 10	core/shell NAc	DLS - left	4.73343	0.0721687	0.103253	0.933133	0.000864
4	NAc 6-OHDA 3	sham	PE - 10	core/shell NAc	DLS - left	3.97475	0.0682309	0.107517	0.823547	0.000873355
5	NAc 6-OHDA 3	sham	CONT	core/shell NAc	DLS - left	3.66798	0.07	0.108571	0.857395	0.000993613
6	NAc 6-OHDA 3	sham	CONT	core/shell NAc	DLS - left	5.52125	0.106316	0.176645	1.13145	0.00146189
7	NAc 6-OHDA 3	sham	CONT	core/shell NAc	DLS - left	4.55322	0.0730769	0.124428	1.07235	0.00106412
8	NAc 6-OHDA 3	sham	CONT	core/shell NAc	DLS - left	5.23358	0.0820988	0.098642	1.12981	0.00111407
9	NAc 6-OHDA 3	sham	PE - 10	core/shell NAc	DLS - left	2.44613	0.106371	0.139315	0.568629	0.00146168
10	NAc 6-OHDA 3	sham	PE - 10	core/shell NAc	DLS - left	4.19885	0.0729962	0.116365	1.4239	0.00135389
11	NAc 6-OHDA 3	sham	CONT	core/shell NAc	DLS - left	4.82053	0.0681763	0.0675725	1.18484	0.00113855
12	NAc 6-OHDA 3	sham	CONT	core/shell NAc	DLS - left	6.28759	0.129041	0.181767	1.34991	0.00231338
21	NAc 6-OHDA 3	sham	PE - 10	core/shell NAc	DLS - left	3.44154	0.070901	0.145236	1.15849	0.00185453
26	NAc 6-OHDA 3	sham	PE - 10	core/shell NAc	DLS - left	5.26796	0.106908	0.135921	1.13724	0.00123958
39	NAc 6-OHDA 3	sham	PE - 10	core/shell NAc	DLS - left	7.78763	0.176203	0.274313	1.84089	0.00279808
40	NAc 6-OHDA 3	sham	PE - 10	core/shell NAc	DLS - left	3.65657	0.0957105	0.179759	0.584115	0.00167335
57	NAc 6-OHDA 3	sham	CONT	core/shell NAc	DLS - left	7.49014	0.0963615	0.172711	2.1392	0.00185014
66	NAc 6-OHDA 3	sham	PE - 10	core/shell NAc	DLS - left	4.52848	0	0.104106	1.35624	0.00101089
68	NAc 6-OHDA 3	sham	PE - 10	core/shell NAc	DLS - left	5.8803	0.102933	0.158363	1.33424	0.00152238
69	NAc 6-OHDA 3	sham	PE - 10	core/shell NAc	DLS - left	8.90885	0.0930328	0.152377	2.57344	0.00223685
70	NAc 6-OHDA 3	sham	PE - 10	core/shell NAc	DLS - left	7.27816	0.0953961	0.147056	1.88624	0.00132797
71	NAc 6-OHDA 3	sham	CONT	core/shell NAc	DLS - left	14.3568	0.114502	0.278139	3.07403	0.00262095
72	NAc 6-OHDA 3	sham	CONT	core/shell NAc	DLS - left	11.8936	0.192179	0.367039	2.76047	0.00312402
1	NAc 6-OHDA 3	sham	CONT	core/shell NAc	DLS - right	10.9397	0.161026	0.227436	2.78192	0.00225559
2	NAc 6-OHDA 3	sham	CONT	core/shell NAc	DLS - right	3.70731	0.083903	0.131399	1.60469	0.00121539
3	NAc 6-OHDA 3	sham	PE - 10	core/shell NAc	DLS - right	5.11835	0.11693	0.157278	1.09059	0.00156962
4	NAc 6-OHDA 3	sham	PE - 10	core/shell NAc	DLS - right	4.67902	0.0757928	0.124207	1.02257	0.00101175
5	NAc 6-OHDA 3	sham	CONT	core/shell NAc	DLS - right	3.34361	0.072335	0.0920051	1.06172	0.00101171
6	NAc 6-OHDA 3	sham	CONT	core/shell NAc	DLS - right	4.73879	0.0780303	0.132273	1.5896	0.00119079
7	NAc 6-OHDA 3	sham	CONT	core/shell NAc	DLS - right	5.59092	0.0705263	0.148882	1.8273	0.00145305
8	NAc 6-OHDA 3	sham	CONT	core/shell NAc	DLS - right	3.93506	0.0708404	0.0702462	1.468	0.000880951
9	NAc 6-OHDA 3	sham	PE - 10	core/shell NAc	DLS - right	8.60934	0.223718	0.278388	3.01447	0.00358916
10	NAc 6-OHDA 3	sham	PE - 10	core/shell NAc	DLS - right	4.69429	0.0974176	0.233901	2.06577	0.00230681
11	NAc 6-OHDA 3	sham	CONT	core/shell NAc	DLS - right	5.40249	0.0718837	0.0700139	2.06738	0.00136776
12	NAc 6-OHDA 3	sham	CONT	core/shell NAc	DLS - right	4.17518	0.00173445	0.0866029	1.34545	0.00140823
21	NAc 6-OHDA 3	sham	PE - 10	core/shell NAc	DLS - right	4.907	0.0714115	0.119318	1.55138	0.00154411
26	NAc 6-OHDA 3	sham	PE - 10	core/shell NAc	DLS - right	3.63883	0.00306653	0.0659563	1.77188	0.000924407
39	NAc 6-OHDA 3	sham	PE - 10	core/shell NAc	DLS - right	4.51612	0.0983482	0.157857	1.34125	0.00133171
40	NAc 6-OHDA 3	sham	PE - 10	core/shell NAc	DLS - right	4.29287	0.0440261	0.0823293	0.582329	0.000631968
57	NAc 6-OHDA 3	sham	CONT	core/shell NAc	DLS - right	3.52304	0.0745364	0.13602	1.32543	0.00123116
66	NAc 6-OHDA 3	sham	PE - 10	core/shell NAc	DLS - right	4.65184	0.0934844	0.154745	1.33045	0.00177904
68	NAc 6-OHDA 3	sham	PE - 10	core/shell NAc	DLS - right	3.69688	0.0657029	0.115986	0.961848	0.00153034
69	NAc 6-OHDA 3	sham	PE - 10	core/shell NAc	DLS - right	4.27713	0.0763283	0.102941	2.09777	0.00212645
70	NAc 6-OHDA 3	sham	PE - 10	core/shell NAc	DLS - right	2.6669	0.0441034	0.0722414	0.648862	0.00085451
71	NAc 6-OHDA 3	sham	CONT	core/shell NAc	DLS - right	3.69241	0.0562081	0.104866	1.17974	0.00122174
72	NAc 6-OHDA 3	sham	CONT	core/shell NAc	DLS - right	5.12282	0.071049	0.125272	1.50368	0.00175738
1	NAc 5,7-DHT 1	sham	PE - 30/10	core/shell NAc	Infralimbic - pooled
2	NAc 5,7-DHT 1	sham	PE - 30/10	core/shell NAc	Infralimbic - pooled	0.139273		0.376061	0.096109	0.211773
3	NAc 5,7-DHT 1	sham	CONT	core/shell NAc	Infralimbic - pooled	0.057444		0.168231	0.03113	0.153528
4	NAc 5,7-DHT 1	sham	CONT	core/shell NAc	Infralimbic - pooled	0.102878		0.418287	0.046026	0.296791
5	NAc 5,7-DHT 1	sham	PE - 30/10	core/shell NAc	Infralimbic - pooled	0.095906		0.422587	0.044513	0.375828
6	NAc 5,7-DHT 1	sham	PE - 30/10	core/shell NAc	Infralimbic - pooled	0.217327		0.64493	0.055343	0.560537
7	NAc 5,7-DHT 1	sham	CONT	core/shell NAc	Infralimbic - pooled	0.175112		0.533621	0.070806	0.492349
8	NAc 5,7-DHT 1	sham	CONT	core/shell NAc	Infralimbic - pooled	0.100527		0.301026	0.036335	0.248353
9	NAc 5,7-DHT 1	sham	PE - 30/10	core/shell NAc	Infralimbic - pooled	0.046574		0.214498	0.023431	0.182283
10	NAc 5,7-DHT 1	sham	PE - 30/10	core/shell NAc	Infralimbic - pooled	0.138		0.364277	0.053458	0.427689
11	NAc 5,7-DHT 1	sham	CONT	core/shell NAc	Infralimbic - pooled	0.103517		0.508611	0.078941	0.69184
12	NAc 5,7-DHT 1	sham	CONT	core/shell NAc	Infralimbic - pooled	0.118685		0.442579	0.03863	0.333481
57	NAc 5,7-DHT 1	sham	PE - 30/10	core/shell NAc	Infralimbic - pooled	0.126128		0.246949	0.038097	0.311774
61	NAc 5,7-DHT 1	sham	PE - 30/10	core/shell NAc	Infralimbic - pooled	0.193863		0.393273	0.082289	0.470876
63	NAc 5,7-DHT 1	sham	PE - 30/10	core/shell NAc	Infralimbic - pooled	0.114657		0.331373	0.051139	0.461867
65	NAc 5,7-DHT 1	sham	PE - 30/10	core/shell NAc	Infralimbic - pooled	0.083739		0.423313	0.066454	0.784095
67	NAc 5,7-DHT 1	sham	CONT	core/shell NAc	Infralimbic - pooled	0.087799		0.279653	0.063498	0.539127
68	NAc 5,7-DHT 1	sham	CONT	core/shell NAc	Infralimbic - pooled	0.249966		0.806389	0.170935	1.58031
69	NAc 5,7-DHT 1	sham	CONT	core/shell NAc	Infralimbic - pooled	0.095343		0.338615	0.047273	0.436913
70	NAc 5,7-DHT 1	sham	CONT	core/shell NAc	Infralimbic - pooled	0.089517		0.244058	0.043367	0.409719
72	NAc 5,7-DHT 1	sham	CONT	core/shell NAc	Infralimbic - pooled	0.108524		0.346577	0.044502	0.363376
1	NAc 5,7-DHT 1	sham	PE - 30/10	core/shell NAc	Prelimbic - pooled
2	NAc 5,7-DHT 1	sham	PE - 30/10	core/shell NAc	Prelimbic - pooled	0.275		0.23178	0.032686	0.194523
3	NAc 5,7-DHT 1	sham	CONT	core/shell NAc	Prelimbic - pooled	0.335678		0.537651	0.048824	0.441581
4	NAc 5,7-DHT 1	sham	CONT	core/shell NAc	Prelimbic - pooled	0.141427		0.219594	0.044818	0.266008
5	NAc 5,7-DHT 1	sham	PE - 30/10	core/shell NAc	Prelimbic - pooled	0.10456		0.234082	0.044688	0.470705
6	NAc 5,7-DHT 1	sham	PE - 30/10	core/shell NAc	Prelimbic - pooled	0.190757		0.244404	0.044329	0.394713
7	NAc 5,7-DHT 1	sham	CONT	core/shell NAc	Prelimbic - pooled	0.116978		0.28345	0.04793	0.347367
8	NAc 5,7-DHT 1	sham	CONT	core/shell NAc	Prelimbic - pooled	0.113241		0.292537	0.038081	0.258382
9	NAc 5,7-DHT 1	sham	PE - 30/10	core/shell NAc	Prelimbic - pooled	0.179145		0.290996	0.026685	0.240346
10	NAc 5,7-DHT 1	sham	PE - 30/10	core/shell NAc	Prelimbic - pooled	0.153446		0.225839	0.034297	0.297036
11	NAc 5,7-DHT 1	sham	CONT	core/shell NAc	Prelimbic - pooled	0.134291		0.329151	0.046381	0.401767
12	NAc 5,7-DHT 1	sham	CONT	core/shell NAc	Prelimbic - pooled	0.161425		0.291653	0.053138	0.341935
57	NAc 5,7-DHT 1	sham	PE - 30/10	core/shell NAc	Prelimbic - pooled	0.504848		0.701364	0.108712	0.790265
61	NAc 5,7-DHT 1	sham	PE - 30/10	core/shell NAc	Prelimbic - pooled	0.16374		0.277575	0.087398	0.429675
63	NAc 5,7-DHT 1	sham	PE - 30/10	core/shell NAc	Prelimbic - pooled	0.46282		0.70875	0.117474	0.902674
65	NAc 5,7-DHT 1	sham	PE - 30/10	core/shell NAc	Prelimbic - pooled	0.133775		0.24596	0.07939	0.557891
67	NAc 5,7-DHT 1	sham	CONT	core/shell NAc	Prelimbic - pooled	0.219828		0.47129	0.075661	0.961425
68	NAc 5,7-DHT 1	sham	CONT	core/shell NAc	Prelimbic - pooled	0.082782		0.339128	0.083538	0.845494
69	NAc 5,7-DHT 1	sham	CONT	core/shell NAc	Prelimbic - pooled	0.270156		0.316892	0.075302	0.464375
70	NAc 5,7-DHT 1	sham	CONT	core/shell NAc	Prelimbic - pooled	0.135544		0.40244	0.091389	0.633911
72	NAc 5,7-DHT 1	sham	CONT	core/shell NAc	Prelimbic - pooled	0.168594		0.378568	0.055616	0.506263
1	NAc 5,7-DHT 1	sham	PE - 30/10	core/shell NAc	Core - left
2	NAc 5,7-DHT 1	sham	PE - 30/10	core/shell NAc	Core - left	1.7869		0.566021	0.742782	0.345444
3	NAc 5,7-DHT 1	sham	CONT	core/shell NAc	Core - left	6.86942		0.62195	3.515	1.17675
4	NAc 5,7-DHT 1	sham	CONT	core/shell NAc	Core - left	5.42269		0.247565	1.43384	0.206273
5	NAc 5,7-DHT 1	sham	PE - 30/10	core/shell NAc	Core - left	3.97198		0.439516	1.06992	0.40996
6	NAc 5,7-DHT 1	sham	PE - 30/10	core/shell NAc	Core - left	3.64496		0.166661	1.48784	0.310524
7	NAc 5,7-DHT 1	sham	CONT	core/shell NAc	Core - left	3.33577		0.156401	1.06641	0.226478
8	NAc 5,7-DHT 1	sham	CONT	core/shell NAc	Core - left	1.56995		0.0957919	0.474938	0.118556
9	NAc 5,7-DHT 1	sham	PE - 30/10	core/shell NAc	Core - left	5.47333		0.438333	3.3591	0.625551
10	NAc 5,7-DHT 1	sham	PE - 30/10	core/shell NAc	Core - left	6.8614		0.441623	3.29877	0.832325
11	NAc 5,7-DHT 1	sham	CONT	core/shell NAc	Core - left	5.0359		0.393301	1.72567	0.415288
12	NAc 5,7-DHT 1	sham	CONT	core/shell NAc	Core - left	3.09831		0.232521	1.15328	0.258136
57	NAc 5,7-DHT 1	sham	PE - 30/10	core/shell NAc	Core - left	6.10495		0.187838	2.6006	0.295385
61	NAc 5,7-DHT 1	sham	PE - 30/10	core/shell NAc	Core - left	4.73254		0.164558	1.02575	0.179095
63	NAc 5,7-DHT 1	sham	PE - 30/10	core/shell NAc	Core - left	5.41578		0.200036	1.47961	0.287718
65	NAc 5,7-DHT 1	sham	PE - 30/10	core/shell NAc	Core - left	4.4177		0.203324	0.811135	0.248473
67	NAc 5,7-DHT 1	sham	CONT	core/shell NAc	Core - left	4.06703		0.18517	1.48349	0.308341
68	NAc 5,7-DHT 1	sham	CONT	core/shell NAc	Core - left	4.735		0.258914	1.62264	0.461194
69	NAc 5,7-DHT 1	sham	CONT	core/shell NAc	Core - left	4.44178		0.136317	1.42147	0.204161
70	NAc 5,7-DHT 1	sham	CONT	core/shell NAc	Core - left	3.60619		0.150304	1.15451	0.227023
72	NAc 5,7-DHT 1	sham	CONT	core/shell NAc	Core - left	4.25852		0.236885	1.29948	0.267503
1	NAc 5,7-DHT 1	sham	PE - 30/10	core/shell NAc	Core - right
2	NAc 5,7-DHT 1	sham	PE - 30/10	core/shell NAc	Core - right	2.94228		0.00582132	0.99136	0.220805
3	NAc 5,7-DHT 1	sham	CONT	core/shell NAc	Core - right	1.59684		0.217791	0.649272	0.284756
4	NAc 5,7-DHT 1	sham	CONT	core/shell NAc	Core - right	4.42885		0.275145	1.59725	0.443705
5	NAc 5,7-DHT 1	sham	PE - 30/10	core/shell NAc	Core - right	11.0566		0.535162	3.83919	0.762868
6	NAc 5,7-DHT 1	sham	PE - 30/10	core/shell NAc	Core - right	2.12877		0.103327	0.92381	0.179712
7	NAc 5,7-DHT 1	sham	CONT	core/shell NAc	Core - right	4.65986		0.201108	1.34286	0.268245
8	NAc 5,7-DHT 1	sham	CONT	core/shell NAc	Core - right	4.63362		0.132052	1.55132	0.154569
9	NAc 5,7-DHT 1	sham	PE - 30/10	core/shell NAc	Core - right	2.3406		0.1221	0.95274	0.142208
10	NAc 5,7-DHT 1	sham	PE - 30/10	core/shell NAc	Core - right	4.4434		0.251	1.56146	0.356424
11	NAc 5,7-DHT 1	sham	CONT	core/shell NAc	Core - right	2.8329		0.307926	1.4096	0.384489
12	NAc 5,7-DHT 1	sham	CONT	core/shell NAc	Core - right	3.08572		0.262467	1.21299	0.313243
57	NAc 5,7-DHT 1	sham	PE - 30/10	core/shell NAc	Core - right	7.43145		0.27957	1.65758	0.289023
61	NAc 5,7-DHT 1	sham	PE - 30/10	core/shell NAc	Core - right	15.4388		0.558507	3.59355	0.683816
63	NAc 5,7-DHT 1	sham	PE - 30/10	core/shell NAc	Core - right	4.40963		0.199611	1.2245	0.2735
65	NAc 5,7-DHT 1	sham	PE - 30/10	core/shell NAc	Core - right	3.63014		0.155422	1.04619	0.221173
67	NAc 5,7-DHT 1	sham	CONT	core/shell NAc	Core - right	12.8326		0.429403	6.6809	0.657458
68	NAc 5,7-DHT 1	sham	CONT	core/shell NAc	Core - right	4.17753		0.340538	1.17214	0.414858
69	NAc 5,7-DHT 1	sham	CONT	core/shell NAc	Core - right	7.57752		0.350861	1.61185	0.416282
70	NAc 5,7-DHT 1	sham	CONT	core/shell NAc	Core - right	17.2924		0.593455	5.65659	0.879924
72	NAc 5,7-DHT 1	sham	CONT	core/shell NAc	Core - right	5.10948		0.268085	1.65339	0.370282
1	NAc 5,7-DHT 1	sham	PE - 30/10	core/shell NAc	Shell - left
2	NAc 5,7-DHT 1	sham	PE - 30/10	core/shell NAc	Shell - left	2.15527		0.515305	0.855396	0.260686
3	NAc 5,7-DHT 1	sham	CONT	core/shell NAc	Shell - left	4.46443		0.166057	2.22111	0.242508
4	NAc 5,7-DHT 1	sham	CONT	core/shell NAc	Shell - left	4.49894		0.290505	1.67686	0.269282
5	NAc 5,7-DHT 1	sham	PE - 30/10	core/shell NAc	Shell - left	5.72805		0.232988	2.1171	0.260137
6	NAc 5,7-DHT 1	sham	PE - 30/10	core/shell NAc	Shell - left	5.45291		0.225214	1.65408	0.264587
7	NAc 5,7-DHT 1	sham	CONT	core/shell NAc	Shell - left	5.8575		0.610571	1.67054	0.44075
8	NAc 5,7-DHT 1	sham	CONT	core/shell NAc	Shell - left	3.44113		0.208609	0.963911	0.197155
9	NAc 5,7-DHT 1	sham	PE - 30/10	core/shell NAc	Shell - left	3.75534		0.481303	1.1544	0.268526
10	NAc 5,7-DHT 1	sham	PE - 30/10	core/shell NAc	Shell - left	3.39505		0.636868	0.851813	0.337445
11	NAc 5,7-DHT 1	sham	CONT	core/shell NAc	Shell - left	1.428		0.255139	0.627302	0.280635
12	NAc 5,7-DHT 1	sham	CONT	core/shell NAc	Shell - left	3.29534		0.263517	1.48133	0.245424
57	NAc 5,7-DHT 1	sham	PE - 30/10	core/shell NAc	Shell - left	1.84438		0.319453	0.643802	0.338876
61	NAc 5,7-DHT 1	sham	PE - 30/10	core/shell NAc	Shell - left	3.6976		0.497979	1.0338	0.367945
63	NAc 5,7-DHT 1	sham	PE - 30/10	core/shell NAc	Shell - left	4.4975		0.431844	1.50784	0.431719
65	NAc 5,7-DHT 1	sham	PE - 30/10	core/shell NAc	Shell - left	2.85056		0.262352	0.919741	0.316852
67	NAc 5,7-DHT 1	sham	CONT	core/shell NAc	Shell - left	3.06375		0.541795	1.00324	0.622212
68	NAc 5,7-DHT 1	sham	CONT	core/shell NAc	Shell - left	2.57423		0.489918	0.920934	0.633022
69	NAc 5,7-DHT 1	sham	CONT	core/shell NAc	Shell - left	1.8045		0.474101	0.668309	0.398058
70	NAc 5,7-DHT 1	sham	CONT	core/shell NAc	Shell - left	11.6875		0.66024	7.99708	0.943583
72	NAc 5,7-DHT 1	sham	CONT	core/shell NAc	Shell - left	4.46425		0.202997	2.07513	0.340766
1	NAc 5,7-DHT 1	sham	PE - 30/10	core/shell NAc	Shell - right
2	NAc 5,7-DHT 1	sham	PE - 30/10	core/shell NAc	Shell - right	5.62801		0.441355	1.99057	0.359699
3	NAc 5,7-DHT 1	sham	CONT	core/shell NAc	Shell - right	7.68517		0.270436	2.69983	0.32289
4	NAc 5,7-DHT 1	sham	CONT	core/shell NAc	Shell - right	6.49545		0.326142	4.06455	0.343619
5	NAc 5,7-DHT 1	sham	PE - 30/10	core/shell NAc	Shell - right	6.87647		0.602316	1.74761	0.405809
6	NAc 5,7-DHT 1	sham	PE - 30/10	core/shell NAc	Shell - right	7.23689		0.517254	2.82078	0.465328
7	NAc 5,7-DHT 1	sham	CONT	core/shell NAc	Shell - right	7.33645		0.553614	2.17262	0.369699
8	NAc 5,7-DHT 1	sham	CONT	core/shell NAc	Shell - right	1.22547		0.132925	0.675556	0.145253
9	NAc 5,7-DHT 1	sham	PE - 30/10	core/shell NAc	Shell - right	2.97166		0.206352	1.41176	0.227267
10	NAc 5,7-DHT 1	sham	PE - 30/10	core/shell NAc	Shell - right	4.20929		0.537345	1.51496	0.424292
11	NAc 5,7-DHT 1	sham	CONT	core/shell NAc	Shell - right	6.31233		0.428973	2.98014	0.591918
12	NAc 5,7-DHT 1	sham	CONT	core/shell NAc	Shell - right	4.15104		0.304583	1.96872	0.324974
57	NAc 5,7-DHT 1	sham	PE - 30/10	core/shell NAc	Shell - right	24.2221		1.09808	7.44442	0.942212
61	NAc 5,7-DHT 1	sham	PE - 30/10	core/shell NAc	Shell - right	18.3865		0.934406	6.2451	0.844979
63	NAc 5,7-DHT 1	sham	PE - 30/10	core/shell NAc	Shell - right	26.6977		1.37761	13.822	1.66766
65	NAc 5,7-DHT 1	sham	PE - 30/10	core/shell NAc	Shell - right	0.401206		0.483268	0.228772	0.569605
67	NAc 5,7-DHT 1	sham	CONT	core/shell NAc	Shell - right	5.40791		0.469462	2.23535	0.368797
68	NAc 5,7-DHT 1	sham	CONT	core/shell NAc	Shell - right	4.37649		0.766418	1.71922	0.585448
69	NAc 5,7-DHT 1	sham	CONT	core/shell NAc	Shell - right	4.62637		0.649148	1.62813	0.501731
70	NAc 5,7-DHT 1	sham	CONT	core/shell NAc	Shell - right	3.99971		0.321176	1.86812	0.350235
72	NAc 5,7-DHT 1	sham	CONT	core/shell NAc	Shell - right	2.21733		0.23485	1.41333	0.284367
1	NAc 5,7-DHT 1	sham	PE - 30/10	core/shell NAc	DLS - left
2	NAc 5,7-DHT 1	sham	PE - 30/10	core/shell NAc	DLS - left	2.48229		0.0845602	0.548584	0.167452
3	NAc 5,7-DHT 1	sham	CONT	core/shell NAc	DLS - left	4.60442		0.149502	1.04417	0.307481
4	NAc 5,7-DHT 1	sham	CONT	core/shell NAc	DLS - left	2.68642		0.0499672	0.44997	0.0848955
5	NAc 5,7-DHT 1	sham	PE - 30/10	core/shell NAc	DLS - left	5.75189		0.163057	1.22426	0.329443
6	NAc 5,7-DHT 1	sham	PE - 30/10	core/shell NAc	DLS - left	3.5168		0.166686	1.38637	0.333292
7	NAc 5,7-DHT 1	sham	CONT	core/shell NAc	DLS - left	3.93936		0.155863	1.06042	0.292418
8	NAc 5,7-DHT 1	sham	CONT	core/shell NAc	DLS - left	3.11113		0.104109	0.64383	0.186826
9	NAc 5,7-DHT 1	sham	PE - 30/10	core/shell NAc	DLS - left	3.04537		0.137483	0.905813	0.254622
10	NAc 5,7-DHT 1	sham	PE - 30/10	core/shell NAc	DLS - left	3.47445		0.177494	1.63869	0.384456
11	NAc 5,7-DHT 1	sham	CONT	core/shell NAc	DLS - left	2.62547		0.112213	0.923305	0.236389
12	NAc 5,7-DHT 1	sham	CONT	core/shell NAc	DLS - left	3.44955		0.0992889	0.819386	0.189484
57	NAc 5,7-DHT 1	sham	PE - 30/10	core/shell NAc	DLS - left	4.12105		0.0999392	0.795669	0.194924
61	NAc 5,7-DHT 1	sham	PE - 30/10	core/shell NAc	DLS - left	10.5115		0.207669	1.79619	0.353588
63	NAc 5,7-DHT 1	sham	PE - 30/10	core/shell NAc	DLS - left	4.20549		0.143764	1.07621	0.158797
65	NAc 5,7-DHT 1	sham	PE - 30/10	core/shell NAc	DLS - left	6.50377		0.138719	0.970465	0.160829
67	NAc 5,7-DHT 1	sham	CONT	core/shell NAc	DLS - left	3.90701		0.119451	1.12076	0.166079
68	NAc 5,7-DHT 1	sham	CONT	core/shell NAc	DLS - left	4.56675		0.142402	2.14387	0.208031
69	NAc 5,7-DHT 1	sham	CONT	core/shell NAc	DLS - left	4.64055		0.154261	1.48006	0.237252
70	NAc 5,7-DHT 1	sham	CONT	core/shell NAc	DLS - left	15.0605		0.415328	5.26569	0.622397
72	NAc 5,7-DHT 1	sham	CONT	core/shell NAc	DLS - left	4.68671		0.159752	1.47107	0.265606
1	NAc 5,7-DHT 1	sham	PE - 30/10	core/shell NAc	DLS - right
2	NAc 5,7-DHT 1	sham	PE - 30/10	core/shell NAc	DLS - right	2.10467		0.116608	0.422042	0.147225
3	NAc 5,7-DHT 1	sham	CONT	core/shell NAc	DLS - right	4.78155		0.170959	1.194	0.283708
4	NAc 5,7-DHT 1	sham	CONT	core/shell NAc	DLS - right	4.84897		0.182166	1.18887	0.293305
5	NAc 5,7-DHT 1	sham	PE - 30/10	core/shell NAc	DLS - right	4.01758		0.152028	1.2636	0.292545
6	NAc 5,7-DHT 1	sham	PE - 30/10	core/shell NAc	DLS - right	3.98133		0.142743	1.42076	0.251278
7	NAc 5,7-DHT 1	sham	CONT	core/shell NAc	DLS - right	4.30812		0.205909	1.11231	0.300026
8	NAc 5,7-DHT 1	sham	CONT	core/shell NAc	DLS - right	4.56376		0.171843	0.951147	0.255382
9	NAc 5,7-DHT 1	sham	PE - 30/10	core/shell NAc	DLS - right	3.39739		0.137244	1.02461	0.215122
10	NAc 5,7-DHT 1	sham	PE - 30/10	core/shell NAc	DLS - right	4.88113		0.206769	1.42123	0.363577
11	NAc 5,7-DHT 1	sham	CONT	core/shell NAc	DLS - right	4.70453		0.20506	1.60446	0.33327
12	NAc 5,7-DHT 1	sham	CONT	core/shell NAc	DLS - right	4.5036		0.170816	1.52044	0.280096
57	NAc 5,7-DHT 1	sham	PE - 30/10	core/shell NAc	DLS - right	5.79842		0.237727	1.98132	0.391542
61	NAc 5,7-DHT 1	sham	PE - 30/10	core/shell NAc	DLS - right	5.69085		0.163728	2.22478	0.350167
63	NAc 5,7-DHT 1	sham	PE - 30/10	core/shell NAc	DLS - right	4.61821		0.106399	1.02683	0.205506
65	NAc 5,7-DHT 1	sham	PE - 30/10	core/shell NAc	DLS - right	3.19377		0.0505632	0.658429	0.101942
67	NAc 5,7-DHT 1	sham	CONT	core/shell NAc	DLS - right	4.13542		0.104313	1.56979	0.210687
68	NAc 5,7-DHT 1	sham	CONT	core/shell NAc	DLS - right	5.03071		0.272	2.05134	0.428955
69	NAc 5,7-DHT 1	sham	CONT	core/shell NAc	DLS - right	3.61244		0.10253	1.27256	0.215683
70	NAc 5,7-DHT 1	sham	CONT	core/shell NAc	DLS - right	3.12198		0.0616929	0.699866	0.108038
72	NAc 5,7-DHT 1	sham	CONT	core/shell NAc	DLS - right	1.61613		0.0446516	0.294973	0.0681613
1	NAc 5,7-DHT 1	sham	PE - 30/10	core/shell NAc	Amygdala - left
2	NAc 5,7-DHT 1	sham	PE - 30/10	core/shell NAc	Amygdala - left	0.0524253		0.126016	0.219939	0.114045
3	NAc 5,7-DHT 1	sham	CONT	core/shell NAc	Amygdala - left	1.0245		0.370586	0.235521	0.3329
4	NAc 5,7-DHT 1	sham	CONT	core/shell NAc	Amygdala - left	0.913978		0.43099	0.105547	0.23972
5	NAc 5,7-DHT 1	sham	PE - 30/10	core/shell NAc	Amygdala - left	0.808534		0.416739	0.126906	0.295519
6	NAc 5,7-DHT 1	sham	PE - 30/10	core/shell NAc	Amygdala - left	0.313957		0.429509	0.0691594	0.303428
7	NAc 5,7-DHT 1	sham	CONT	core/shell NAc	Amygdala - left	0.181546		0.527694	0.0326038	0.223865
8	NAc 5,7-DHT 1	sham	CONT	core/shell NAc	Amygdala - left	0.345138		0.318014	0.0489345	0.169552
9	NAc 5,7-DHT 1	sham	PE - 30/10	core/shell NAc	Amygdala - left	1.10035		0.368212	0.281534	0.273628
10	NAc 5,7-DHT 1	sham	PE - 30/10	core/shell NAc	Amygdala - left	0.193254		0.421248	0.0513588	0.247916
11	NAc 5,7-DHT 1	sham	CONT	core/shell NAc	Amygdala - left	0.226013		0.44229	0.0450598	0.26986
12	NAc 5,7-DHT 1	sham	CONT	core/shell NAc	Amygdala - left	0.353427		0.43378	0.0714715	0.257654
57	NAc 5,7-DHT 1	sham	PE - 30/10	core/shell NAc	Amygdala - left	1.05949		0.346557	0.1249	0.302828
61	NAc 5,7-DHT 1	sham	PE - 30/10	core/shell NAc	Amygdala - left	1.77787		0.427353	0.203556	0.385114
63	NAc 5,7-DHT 1	sham	PE - 30/10	core/shell NAc	Amygdala - left	1.16957		0.356424	0.306933	0.474961
65	NAc 5,7-DHT 1	sham	PE - 30/10	core/shell NAc	Amygdala - left	0.789643		0.453191	0.203468	0.663191
67	NAc 5,7-DHT 1	sham	CONT	core/shell NAc	Amygdala - left	3.38367		0.353525	0.896926	0.441414
68	NAc 5,7-DHT 1	sham	CONT	core/shell NAc	Amygdala - left	0.522328		0.324037	0.140524	0.452342
69	NAc 5,7-DHT 1	sham	CONT	core/shell NAc	Amygdala - left	0.815345		0.388472	0.175985	0.443568
70	NAc 5,7-DHT 1	sham	CONT	core/shell NAc	Amygdala - left	2.34442		0.441377	0.568766	0.492162
72	NAc 5,7-DHT 1	sham	CONT	core/shell NAc	Amygdala - left	0.553323		0.592195	0.118535	0.456322
1	NAc 5,7-DHT 1	sham	PE - 30/10	core/shell NAc	Amygdala - right
2	NAc 5,7-DHT 1	sham	PE - 30/10	core/shell NAc	Amygdala - right	1.68304		0.147908	0.292203	0.143805
3	NAc 5,7-DHT 1	sham	CONT	core/shell NAc	Amygdala - right	0.561462		0.326775	0.157549	0.343913
4	NAc 5,7-DHT 1	sham	CONT	core/shell NAc	Amygdala - right	0.237192		0.445964	0.0375396	0.182186
5	NAc 5,7-DHT 1	sham	PE - 30/10	core/shell NAc	Amygdala - right	0.89534		0.39068	0.254254	0.397922
6	NAc 5,7-DHT 1	sham	PE - 30/10	core/shell NAc	Amygdala - right	0.40359		0.425443	0.109063	0.401802
7	NAc 5,7-DHT 1	sham	CONT	core/shell NAc	Amygdala - right	0.544957		0.537175	0.112657	0.363026
8	NAc 5,7-DHT 1	sham	CONT	core/shell NAc	Amygdala - right	1.14692		0.320022	0.331344	0.305975
9	NAc 5,7-DHT 1	sham	PE - 30/10	core/shell NAc	Amygdala - right	0.273078		0.328912	0.0997109	0.289405
10	NAc 5,7-DHT 1	sham	PE - 30/10	core/shell NAc	Amygdala - right	0.462873		0.5231	0.11888	0.444047
11	NAc 5,7-DHT 1	sham	CONT	core/shell NAc	Amygdala - right	0.261681		0.384833	0.0583559	0.30166
12	NAc 5,7-DHT 1	sham	CONT	core/shell NAc	Amygdala - right	1.49089		0.385633	0.230218	0.379744
57	NAc 5,7-DHT 1	sham	PE - 30/10	core/shell NAc	Amygdala - right	0.826596		0.25516	0.115553	0.263782
61	NAc 5,7-DHT 1	sham	PE - 30/10	core/shell NAc	Amygdala - right	0.248702		0.385703	0.0350612	0.275408
63	NAc 5,7-DHT 1	sham	PE - 30/10	core/shell NAc	Amygdala - right	2.20386		0.476571	0.469436	0.622664
65	NAc 5,7-DHT 1	sham	PE - 30/10	core/shell NAc	Amygdala - right	0.664263		0.377614	0.199611	0.412007
67	NAc 5,7-DHT 1	sham	CONT	core/shell NAc	Amygdala - right	0.115147		0.18025	0.0645853	0.329941
68	NAc 5,7-DHT 1	sham	CONT	core/shell NAc	Amygdala - right	0.10715		0.320032	0.0470751	0.331342
69	NAc 5,7-DHT 1	sham	CONT	core/shell NAc	Amygdala - right	1.20894		0.192813	0.247742	0.214378
70	NAc 5,7-DHT 1	sham	CONT	core/shell NAc	Amygdala - right	0.345404		0.239289	0.110185	0.337623
72	NAc 5,7-DHT 1	sham	CONT	core/shell NAc	Amygdala - right	0.470949		0.283139	0.090031	0.278337
1	PL/IL 6-OHDA 1	sham	PE - 10	PL/IL mPFC	Infralimbic - pooled	0.0332584	0.329559	0.198065	0.0251303	0.00299348
2	PL/IL 6-OHDA 1	sham	PE - 10	PL/IL mPFC	Infralimbic - pooled	0.0565944	0.392694	0.280944	0.0122358	0.00687964
8	PL/IL 6-OHDA 1	sham	CONT	PL/IL mPFC	Infralimbic - pooled	0.177676		0.294447	0.109479	0.00714962
12	PL/IL 6-OHDA 1	sham	CONT	PL/IL mPFC	Infralimbic - pooled	0.065837	0.548841	0.36692	0.0342533	0.00794713
14	PL/IL 6-OHDA 1	sham	CONT	PL/IL mPFC	Infralimbic - pooled	0.209301	0.668809	0.684243	0.118559	0.0234861
20	PL/IL 6-OHDA 1	sham	CONT	PL/IL mPFC	Infralimbic - pooled	0.17674	0.487788	0.60601	0.111817	0.0161662
22	PL/IL 6-OHDA 1	sham	PE - 10	PL/IL mPFC	Infralimbic - pooled	0.2645		0.956423		0.0352763
24	PL/IL 6-OHDA 1	sham	PE - 10	PL/IL mPFC	Infralimbic - pooled	0.0584036		0.118841	0.0477943	0.00597267
26	PL/IL 6-OHDA 1	sham	CONT	PL/IL mPFC	Infralimbic - pooled	0.0318167	0.30417	0.139154	0.0608942	0.0115335
28	PL/IL 6-OHDA 1	sham	CONT	PL/IL mPFC	Infralimbic - pooled	0.0756042	0.32545	0.318671	0.161067	0.0100165
30	PL/IL 6-OHDA 1	sham	CONT	PL/IL mPFC	Infralimbic - pooled	0.0622		0.0170396	0.0448194	0.0122578
32	PL/IL 6-OHDA 1	sham	CONT	PL/IL mPFC	Infralimbic - pooled	0.158516	0.408641	0.44888	0.0102792	0.0163613
34	PL/IL 6-OHDA 1	sham	PE - 10	PL/IL mPFC	Infralimbic - pooled
49	PL/IL 6-OHDA 1	sham	PE - 10	PL/IL mPFC	Infralimbic - pooled	0.116736	0.304144	0.378977	0.0101921	0.0077997
50	PL/IL 6-OHDA 1	sham	PE - 10	PL/IL mPFC	Infralimbic - pooled	0.0532121		0.161671	0.00358132	0.0035022
53	PL/IL 6-OHDA 1	sham	PE - 10	PL/IL mPFC	Infralimbic - pooled	0.125836	0.454454	0.380603	0.0806063	0.00662143
58	PL/IL 6-OHDA 1	sham	PE - 10	PL/IL mPFC	Infralimbic - pooled	0.227513		0.419225	0.385688	0.0117581
60	PL/IL 6-OHDA 1	sham	PE - 10	PL/IL mPFC	Infralimbic - pooled	0.0365079	0.109116	0.193105	0.0465579	0.00937836
61	PL/IL 6-OHDA 1	sham	CONT	PL/IL mPFC	Infralimbic - pooled	0.0958099	0.309711	0.320335	0.0157877	0.0107998
62	PL/IL 6-OHDA 1	sham	CONT	PL/IL mPFC	Infralimbic - pooled	0.153621	0.26903	0.347947	0.0739583	0.0093537
1	PL/IL 6-OHDA 1	sham	PE - 10	PL/IL mPFC	Prelimbic - pooled	0.0469608	0.141031	0.0558604	0.618786	0.00370242
2	PL/IL 6-OHDA 1	sham	PE - 10	PL/IL mPFC	Prelimbic - pooled	0.0367555	0.109285	0.095886	0.053534	0.00359396
8	PL/IL 6-OHDA 1	sham	CONT	PL/IL mPFC	Prelimbic - pooled	0.072537	0.274722	0.227984	0.126032	0.0104133
12	PL/IL 6-OHDA 1	sham	CONT	PL/IL mPFC	Prelimbic - pooled	0.0427962	0.125557	0.0776672	0.101455	0.00555339
14	PL/IL 6-OHDA 1	sham	CONT	PL/IL mPFC	Prelimbic - pooled	0.215203	0.287922	0.170557	0.132397	0.0145016
20	PL/IL 6-OHDA 1	sham	CONT	PL/IL mPFC	Prelimbic - pooled	0.0191619	0.0857063	0.0653794	0.0495468	0.00413562
22	PL/IL 6-OHDA 1	sham	PE - 10	PL/IL mPFC	Prelimbic - pooled	0.0593044	0.220901	0.125471	0.0752687	0.0102657
24	PL/IL 6-OHDA 1	sham	PE - 10	PL/IL mPFC	Prelimbic - pooled	0.0247891	0.0661789	0.0302512	0.0340889	0.00300413
26	PL/IL 6-OHDA 1	sham	CONT	PL/IL mPFC	Prelimbic - pooled	0.0786233	0.203283	0.104698	0.116552	0.0141873
28	PL/IL 6-OHDA 1	sham	CONT	PL/IL mPFC	Prelimbic - pooled	0.120496	0.24032	0.191128	0.163626	0.0127319
30	PL/IL 6-OHDA 1	sham	CONT	PL/IL mPFC	Prelimbic - pooled	0.0770667	0.258913	0.179483	0.179447	0.0166114
32	PL/IL 6-OHDA 1	sham	CONT	PL/IL mPFC	Prelimbic - pooled	0.135093	0.347253	0.24212	0.207639	0.0189638
34	PL/IL 6-OHDA 1	sham	PE - 10	PL/IL mPFC	Prelimbic - pooled
49	PL/IL 6-OHDA 1	sham	PE - 10	PL/IL mPFC	Prelimbic - pooled	0.0708595	0.191967	0.122345	0.0561716	0.00345335
50	PL/IL 6-OHDA 1	sham	PE - 10	PL/IL mPFC	Prelimbic - pooled	0.0438119	0.116279	0.111078	0.0265643	0.00323231
53	PL/IL 6-OHDA 1	sham	PE - 10	PL/IL mPFC	Prelimbic - pooled	0.056522	0.135297	0.0933767	0.0562566	0.00313882
58	PL/IL 6-OHDA 1	sham	PE - 10	PL/IL mPFC	Prelimbic - pooled	0.0358958	0.0882132	0.0670637	0.0392745	0.00273129
60	PL/IL 6-OHDA 1	sham	PE - 10	PL/IL mPFC	Prelimbic - pooled	0.0612719	0.145125	0.106219	0.0571333	0.00372627
61	PL/IL 6-OHDA 1	sham	CONT	PL/IL mPFC	Prelimbic - pooled	0.06145	0.23374	0.183836	0.053178	0.005536
62	PL/IL 6-OHDA 1	sham	CONT	PL/IL mPFC	Prelimbic - pooled	0.0657063	0.125549	0.133868	0.0373341	0.00313342
1	PL/IL 6-OHDA 1	sham	PE - 10	PL/IL mPFC	Core - left	6.23384		0.29819	1.97513	0.386681
2	PL/IL 6-OHDA 1	sham	PE - 10	PL/IL mPFC	Core - left	5.22962	0.210651	0.0305	2.13046	0.374559
8	PL/IL 6-OHDA 1	sham	CONT	PL/IL mPFC	Core - left	4.3743	0.163534	0.134482	2.00028	0.28493
12	PL/IL 6-OHDA 1	sham	CONT	PL/IL mPFC	Core - left	3.67191	3.30337	0.301882	2.94663	1.16646
14	PL/IL 6-OHDA 1	sham	CONT	PL/IL mPFC	Core - left	9.06754		0.334934	5.39605	0.725307
20	PL/IL 6-OHDA 1	sham	CONT	PL/IL mPFC	Core - left	3.15032	3.13456	0.380127	3.35949	1.24848
22	PL/IL 6-OHDA 1	sham	PE - 10	PL/IL mPFC	Core - left	11.7937		0.384725	11.0656	1.30694
24	PL/IL 6-OHDA 1	sham	PE - 10	PL/IL mPFC	Core - left	3.48421		0.066875	2.50943	0.448004
26	PL/IL 6-OHDA 1	sham	CONT	PL/IL mPFC	Core - left	1.27556	0.783503	0.150043	0.958059	0.58278
28	PL/IL 6-OHDA 1	sham	CONT	PL/IL mPFC	Core - left	10.3372	0.493226	0.0349841	9.61037	1.48677
30	PL/IL 6-OHDA 1	sham	CONT	PL/IL mPFC	Core - left	5.26917		0.00894458	4.53625	0.4975
32	PL/IL 6-OHDA 1	sham	CONT	PL/IL mPFC	Core - left	2.70296		0.135097	1.28617	0.341711
34	PL/IL 6-OHDA 1	sham	PE - 10	PL/IL mPFC	Core - left
49	PL/IL 6-OHDA 1	sham	PE - 10	PL/IL mPFC	Core - left	0.915073	0.0514708	0.0792982	1.10713	0.312281
50	PL/IL 6-OHDA 1	sham	PE - 10	PL/IL mPFC	Core - left	3.28299		0.119581	1.98052	0.329375
53	PL/IL 6-OHDA 1	sham	PE - 10	PL/IL mPFC	Core - left	1.57793		0.0764049	1.36439	0.0515244
58	PL/IL 6-OHDA 1	sham	PE - 10	PL/IL mPFC	Core - left	2.35152	1.96216	0.176132	1.47228	0.499544
60	PL/IL 6-OHDA 1	sham	PE - 10	PL/IL mPFC	Core - left	2.95213		0.185534	1.6997	0.0649863
61	PL/IL 6-OHDA 1	sham	CONT	PL/IL mPFC	Core - left	3.56042		0.0881623	1.32796	0.293673
62	PL/IL 6-OHDA 1	sham	CONT	PL/IL mPFC	Core - left	1.67056	0.058543	0.0939085	0.717254	0.237838
1	PL/IL 6-OHDA 1	sham	PE - 10	PL/IL mPFC	Core - right	4.96757	0.23018	0.30714	1.21194	0.385473
2	PL/IL 6-OHDA 1	sham	PE - 10	PL/IL mPFC	Core - right	9.33897	0.0900343	0.439363	1.86637	0.329485
8	PL/IL 6-OHDA 1	sham	CONT	PL/IL mPFC	Core - right	4.68462		0.0995064	2.52671	0.238632
12	PL/IL 6-OHDA 1	sham	CONT	PL/IL mPFC	Core - right	2.13668	0.353174	0.193849	1.65773	0.329178
14	PL/IL 6-OHDA 1	sham	CONT	PL/IL mPFC	Core - right	10.0229		0.0244146	4.97361	0.268903
20	PL/IL 6-OHDA 1	sham	CONT	PL/IL mPFC	Core - right	3.01573	0.225848	0.210736	2.84073	0.418343
22	PL/IL 6-OHDA 1	sham	PE - 10	PL/IL mPFC	Core - right	4.6651		0.201639	2.94257	0.34151
24	PL/IL 6-OHDA 1	sham	PE - 10	PL/IL mPFC	Core - right	4.26439		0.173705	3.60837	0.501477
26	PL/IL 6-OHDA 1	sham	CONT	PL/IL mPFC	Core - right	5.53627		0.294989	3.90211	0.670493
28	PL/IL 6-OHDA 1	sham	CONT	PL/IL mPFC	Core - right	6.8049		0.222433	3.86701	0.400876
30	PL/IL 6-OHDA 1	sham	CONT	PL/IL mPFC	Core - right	4.5788		0.0136896	3.9269	0.0683165
32	PL/IL 6-OHDA 1	sham	CONT	PL/IL mPFC	Core - right	4.45202		0.135257	1.4487	0.22591
34	PL/IL 6-OHDA 1	sham	PE - 10	PL/IL mPFC	Core - right
49	PL/IL 6-OHDA 1	sham	PE - 10	PL/IL mPFC	Core - right	3.79046		0.00752848	1.49794	0.284137
50	PL/IL 6-OHDA 1	sham	PE - 10	PL/IL mPFC	Core - right	3.97926		0.137218	2.70532	0.42805
53	PL/IL 6-OHDA 1	sham	PE - 10	PL/IL mPFC	Core - right	3.33825		0.121659	1.57212	0.0302742
58	PL/IL 6-OHDA 1	sham	PE - 10	PL/IL mPFC	Core - right	4.73576		0.53875	1.53604	0.571632
60	PL/IL 6-OHDA 1	sham	PE - 10	PL/IL mPFC	Core - right	4.07832	0.137479	0.228147	2.18042	0.561976
61	PL/IL 6-OHDA 1	sham	CONT	PL/IL mPFC	Core - right	3.51997		0.0966885	1.78994	0.241774
62	PL/IL 6-OHDA 1	sham	CONT	PL/IL mPFC	Core - right	4.47024		0.166042	1.70685	0.338671
1	PL/IL 6-OHDA 1	sham	PE - 10	PL/IL mPFC	Shell - left	2.37369	1.19952	0.441526	0.447573	0.317776
2	PL/IL 6-OHDA 1	sham	PE - 10	PL/IL mPFC	Shell - left	5.15675	1.08365	0.570347	1.48723	0.38427
8	PL/IL 6-OHDA 1	sham	CONT	PL/IL mPFC	Shell - left	0.58103	0.427143	0.228283	0.421648	0.308228
12	PL/IL 6-OHDA 1	sham	CONT	PL/IL mPFC	Shell - left	0.838265	0.923032	0.126691	0.545991	0.202106
14	PL/IL 6-OHDA 1	sham	CONT	PL/IL mPFC	Shell - left	5.92227		0.0553455	7.59182	0.581182
20	PL/IL 6-OHDA 1	sham	CONT	PL/IL mPFC	Shell - left	0.99471	0.958561	0.184798	0.653561	0.453851
22	PL/IL 6-OHDA 1	sham	PE - 10	PL/IL mPFC	Shell - left	1.50335	0.289978	0.194286	1.44453	0.509989
24	PL/IL 6-OHDA 1	sham	PE - 10	PL/IL mPFC	Shell - left	3.61		0.291459	2.11344	0.543875
26	PL/IL 6-OHDA 1	sham	CONT	PL/IL mPFC	Shell - left	0.574532	0.892464	0.202266	0.227608	0.711007
28	PL/IL 6-OHDA 1	sham	CONT	PL/IL mPFC	Shell - left	0.220114	0.787652	0.350814	0.198504	0.802367
30	PL/IL 6-OHDA 1	sham	CONT	PL/IL mPFC	Shell - left	1.99316		0.0281011	2.72899	0.0514069
32	PL/IL 6-OHDA 1	sham	CONT	PL/IL mPFC	Shell - left	2.24074	0.287907	0.0234111	1.56315	0.417185
34	PL/IL 6-OHDA 1	sham	PE - 10	PL/IL mPFC	Shell - left
49	PL/IL 6-OHDA 1	sham	PE - 10	PL/IL mPFC	Shell - left	3.90027		0.210455	2.01898	0.352741
50	PL/IL 6-OHDA 1	sham	PE - 10	PL/IL mPFC	Shell - left	2.2975	0.383433	0.296067	2.37717	0.469033
53	PL/IL 6-OHDA 1	sham	PE - 10	PL/IL mPFC	Shell - left	0.449899	0.248747	0.114745	0.232319	0.206294
58	PL/IL 6-OHDA 1	sham	PE - 10	PL/IL mPFC	Shell - left	1.95393	0.448333	0.29485	1.42049	0.505684
60	PL/IL 6-OHDA 1	sham	PE - 10	PL/IL mPFC	Shell - left	1.47275	1.02515	0.177141	0.72238	0.180165
61	PL/IL 6-OHDA 1	sham	CONT	PL/IL mPFC	Shell - left	3.20972	0.126936	0.212633	1.35747	0.2734
62	PL/IL 6-OHDA 1	sham	CONT	PL/IL mPFC	Shell - left	2.47184	0.286018	0.153152	1.24417	0.221937
1	PL/IL 6-OHDA 1	sham	PE - 10	PL/IL mPFC	Shell - right	1.39557	0.98633	0.349167	0.397801	0.00197299
2	PL/IL 6-OHDA 1	sham	PE - 10	PL/IL mPFC	Shell - right	2.16541	0.60792	0.407306	0.612091	0.00182131
8	PL/IL 6-OHDA 1	sham	CONT	PL/IL mPFC	Shell - right	2.53643	0.109276	0.119617	1.89443	0.000916846
12	PL/IL 6-OHDA 1	sham	CONT	PL/IL mPFC	Shell - right	1.49397	1.51409	0.247629	1.14929	0.00361945
14	PL/IL 6-OHDA 1	sham	CONT	PL/IL mPFC	Shell - right	0	0.687553	0.0398314	7.29202	0.00547302
20	PL/IL 6-OHDA 1	sham	CONT	PL/IL mPFC	Shell - right	1.31491	1.13518	0.24256	0.600344	0.00330673
22	PL/IL 6-OHDA 1	sham	PE - 10	PL/IL mPFC	Shell - right	4.5888	0.523229	0.0488203	2.92083	0.00108573
24	PL/IL 6-OHDA 1	sham	PE - 10	PL/IL mPFC	Shell - right	3.67405	0.536266	0.40962	1.96146	0.00414947
26	PL/IL 6-OHDA 1	sham	CONT	PL/IL mPFC	Shell - right	2.25775	1.1445	0.280039	1.42581	0.00121493
28	PL/IL 6-OHDA 1	sham	CONT	PL/IL mPFC	Shell - right	1.81736	0.273044	0.190995	1.32963	0.00307704
30	PL/IL 6-OHDA 1	sham	CONT	PL/IL mPFC	Shell - right	1.27956	0.28526	0.249495	1.29422	0.00457017
32	PL/IL 6-OHDA 1	sham	CONT	PL/IL mPFC	Shell - right	4.71146	0	0.241104	2.65391	0.00154633
34	PL/IL 6-OHDA 1	sham	PE - 10	PL/IL mPFC	Shell - right
49	PL/IL 6-OHDA 1	sham	PE - 10	PL/IL mPFC	Shell - right	4.7214	0.286918	0.356832	1.55146	0.00245852
50	PL/IL 6-OHDA 1	sham	PE - 10	PL/IL mPFC	Shell - right	0.723683	0.2775	0.18411	0.732439	0.0035879
53	PL/IL 6-OHDA 1	sham	PE - 10	PL/IL mPFC	Shell - right	1.85747	0.760431	0.255029	1.6319	0.00385821
58	PL/IL 6-OHDA 1	sham	PE - 10	PL/IL mPFC	Shell - right	2.90202	0	0.188015	1.67647	0.00300176
60	PL/IL 6-OHDA 1	sham	PE - 10	PL/IL mPFC	Shell - right	2.33488	1.26845	0.451109	1.14756	0.00551587
61	PL/IL 6-OHDA 1	sham	CONT	PL/IL mPFC	Shell - right	4.73633	0	0.193112	2.61081	0.00266833
62	PL/IL 6-OHDA 1	sham	CONT	PL/IL mPFC	Shell - right	0.471697	0.600487	0.383171	0.354868	0.00483006
1	PL/IL 6-OHDA 1	sham	PE - 10	PL/IL mPFC	DLS - left	4.07003	0.0366265	0.0647871	0.625167	0.00121862
2	PL/IL 6-OHDA 1	sham	PE - 10	PL/IL mPFC	DLS - left	5.65149	0.0727556	0.240033	1.15023	0.00209582
8	PL/IL 6-OHDA 1	sham	CONT	PL/IL mPFC	DLS - left	3.27522	0.0382595	0.0227082	0.970387	0.00104712
12	PL/IL 6-OHDA 1	sham	CONT	PL/IL mPFC	DLS - left	2.94482		0.0600329	0.947725	0.00168784
14	PL/IL 6-OHDA 1	sham	CONT	PL/IL mPFC	DLS - left	5.71168		0.0440313	1.99739	0.0022829
20	PL/IL 6-OHDA 1	sham	CONT	PL/IL mPFC	DLS - left	5.76165		0.0682096	1.98151	0.00197713
22	PL/IL 6-OHDA 1	sham	PE - 10	PL/IL mPFC	DLS - left	2.51702	0.00196256	0.0280721	0.551547	0.00123887
24	PL/IL 6-OHDA 1	sham	PE - 10	PL/IL mPFC	DLS - left	6.02285		0.080118	1.84274	0.00393193
26	PL/IL 6-OHDA 1	sham	CONT	PL/IL mPFC	DLS - left	2.17808		0.13948	0.581442	0.00268641
28	PL/IL 6-OHDA 1	sham	CONT	PL/IL mPFC	DLS - left	3.94899		0.143761	0.923671	0.00248874
30	PL/IL 6-OHDA 1	sham	CONT	PL/IL mPFC	DLS - left	4.01994		0.0399757	1.27212	0.00170892
32	PL/IL 6-OHDA 1	sham	CONT	PL/IL mPFC	DLS - left	2.56812		0.0452809	0.571265	0.00145146
34	PL/IL 6-OHDA 1	sham	PE - 10	PL/IL mPFC	DLS - left
49	PL/IL 6-OHDA 1	sham	PE - 10	PL/IL mPFC	DLS - left	5.02707		0.0793182	0.983889	0.00380574
50	PL/IL 6-OHDA 1	sham	PE - 10	PL/IL mPFC	DLS - left	2.73687		0.126176	1.39982	1.82407e-05
53	PL/IL 6-OHDA 1	sham	PE - 10	PL/IL mPFC	DLS - left	2.34762		0.0299021	0.758386	4.36622e-05
58	PL/IL 6-OHDA 1	sham	PE - 10	PL/IL mPFC	DLS - left	3.144		0.194387	0.696009	0.00252935
60	PL/IL 6-OHDA 1	sham	PE - 10	PL/IL mPFC	DLS - left	2.84234		0.0437517	0.844931	0.00156025
61	PL/IL 6-OHDA 1	sham	CONT	PL/IL mPFC	DLS - left	4.11898		0.055681	0.00142719	3.41254e-05
62	PL/IL 6-OHDA 1	sham	CONT	PL/IL mPFC	DLS - left	3.77614		0.0389463	0.764393	0.00131727
1	PL/IL 6-OHDA 1	sham	PE - 10	PL/IL mPFC	DLS - right	4.43918		0.154131	0.67579	0.00134266
2	PL/IL 6-OHDA 1	sham	PE - 10	PL/IL mPFC	DLS - right	4.31379	0.0566324	0.185484	1.12479	0.000447693
8	PL/IL 6-OHDA 1	sham	CONT	PL/IL mPFC	DLS - right	4.18325		0.0489594	0.711401	0.000172553
12	PL/IL 6-OHDA 1	sham	CONT	PL/IL mPFC	DLS - right	5.70177		0.331787	1.79116	0.00107291
14	PL/IL 6-OHDA 1	sham	CONT	PL/IL mPFC	DLS - right	5.1029		0.0207395	1.7079	0.000633007
20	PL/IL 6-OHDA 1	sham	CONT	PL/IL mPFC	DLS - right	5.62293		0.0811348	1.95962	0.00265795
22	PL/IL 6-OHDA 1	sham	PE - 10	PL/IL mPFC	DLS - right	5.5746		0.0688735	2.14264	0.000740964
24	PL/IL 6-OHDA 1	sham	PE - 10	PL/IL mPFC	DLS - right	4.01415		0.0826817	1.06336	0.0023227
26	PL/IL 6-OHDA 1	sham	CONT	PL/IL mPFC	DLS - right	4.06354		0.109637	1.37911	0.00250917
28	PL/IL 6-OHDA 1	sham	CONT	PL/IL mPFC	DLS - right	2.70955		0.0915284	0.76887	0.000307403
30	PL/IL 6-OHDA 1	sham	CONT	PL/IL mPFC	DLS - right	3.66588		0.0638291	1.05013	0.000335677
32	PL/IL 6-OHDA 1	sham	CONT	PL/IL mPFC	DLS - right	3.55339		0.0712578	1.02458	0.000324917
34	PL/IL 6-OHDA 1	sham	PE - 10	PL/IL mPFC	DLS - right
49	PL/IL 6-OHDA 1	sham	PE - 10	PL/IL mPFC	DLS - right	3.13842		0.0468914	1.59374	0.000895248
50	PL/IL 6-OHDA 1	sham	PE - 10	PL/IL mPFC	DLS - right	2.09662		0.0220694	1.03409	0.000656838
53	PL/IL 6-OHDA 1	sham	PE - 10	PL/IL mPFC	DLS - right	1.46913	0.014737	0.0635706	0.548299	0.000475325
58	PL/IL 6-OHDA 1	sham	PE - 10	PL/IL mPFC	DLS - right	2.66237		0.0462835	0.932191	0.000641122
60	PL/IL 6-OHDA 1	sham	PE - 10	PL/IL mPFC	DLS - right	2.95497		0.0538392	1.09643	0.00109738
61	PL/IL 6-OHDA 1	sham	CONT	PL/IL mPFC	DLS - right	2.46833		0.0716825	0.531164	0.000496542
62	PL/IL 6-OHDA 1	sham	CONT	PL/IL mPFC	DLS - right	2.76904		0.0237456	0.64796	0.000613293
1	PL/IL 6-OHDA 1	sham	PE - 10	PL/IL mPFC	Amygdala - left	0.0833841	0.200252	0.232722	0.0256613	0.00280839
2	PL/IL 6-OHDA 1	sham	PE - 10	PL/IL mPFC	Amygdala - left	0.0784495	0.220828	0.30851	0.0156207	0.00243562
8	PL/IL 6-OHDA 1	sham	CONT	PL/IL mPFC	Amygdala - left	4.86417	0.213871	0.0515288	0.682869	0.000459222
12	PL/IL 6-OHDA 1	sham	CONT	PL/IL mPFC	Amygdala - left	0.147671	0.277116	0.445538	0.0829573	0.0486324
14	PL/IL 6-OHDA 1	sham	CONT	PL/IL mPFC	Amygdala - left	0.225344	0.339647	0.479246	0.0830372	0.000556776
20	PL/IL 6-OHDA 1	sham	CONT	PL/IL mPFC	Amygdala - left	0.102898	0.270127	0.259838	0.0255716	0.00251462
22	PL/IL 6-OHDA 1	sham	PE - 10	PL/IL mPFC	Amygdala - left	1.09013	1.42865	0.699592	0.702883	0.010574
24	PL/IL 6-OHDA 1	sham	PE - 10	PL/IL mPFC	Amygdala - left	0.157037	0.286459	0.206254	0.244493
26	PL/IL 6-OHDA 1	sham	CONT	PL/IL mPFC	Amygdala - left	0.0982355	1.01631	0.73439	0.876017	0.00694623
28	PL/IL 6-OHDA 1	sham	CONT	PL/IL mPFC	Amygdala - left	0.774229	0.657639	0.819777	0.261115	0.00461442
30	PL/IL 6-OHDA 1	sham	CONT	PL/IL mPFC	Amygdala - left	0.271618	0.189428	0.281875	0.17677	0.00219116
32	PL/IL 6-OHDA 1	sham	CONT	PL/IL mPFC	Amygdala - left	0.246216	0.735068	1.03192	0.373095	0.0209315
34	PL/IL 6-OHDA 1	sham	PE - 10	PL/IL mPFC	Amygdala - left
49	PL/IL 6-OHDA 1	sham	PE - 10	PL/IL mPFC	Amygdala - left	0.230781	0.489521	0.659521	0.0318698	0.0047368
50	PL/IL 6-OHDA 1	sham	PE - 10	PL/IL mPFC	Amygdala - left	1.29239	0.440829	0.679917	0.565414	0.0222338
53	PL/IL 6-OHDA 1	sham	PE - 10	PL/IL mPFC	Amygdala - left	0.946315	0.162059	0.480932	0.140441	0.00251588
58	PL/IL 6-OHDA 1	sham	PE - 10	PL/IL mPFC	Amygdala - left	0.187944	0.4984	0.701986	0	0.00373443
60	PL/IL 6-OHDA 1	sham	PE - 10	PL/IL mPFC	Amygdala - left	0.0837423	0.21365	0.257616	0.0389383	0.0110143
61	PL/IL 6-OHDA 1	sham	CONT	PL/IL mPFC	Amygdala - left	1.0791	0.236533	0.376016	0.226197	0.00175402
62	PL/IL 6-OHDA 1	sham	CONT	PL/IL mPFC	Amygdala - left	0.18955	0.313328	0.46877	0.0319662	0.0107102
1	PL/IL 6-OHDA 1	sham	PE - 10	PL/IL mPFC	Amygdala - right	0.341996	0.201649	0.196193	0.0838969	0.00383494
2	PL/IL 6-OHDA 1	sham	PE - 10	PL/IL mPFC	Amygdala - right	0.0526442	0.168321	0.190405	0.0119083	0.0017327
8	PL/IL 6-OHDA 1	sham	CONT	PL/IL mPFC	Amygdala - right	0.241821	0.11724	0.197376	0.100932	0.00396337
12	PL/IL 6-OHDA 1	sham	CONT	PL/IL mPFC	Amygdala - right	0.178347	0.304181	0.467551	0.0417602	0.0111047
14	PL/IL 6-OHDA 1	sham	CONT	PL/IL mPFC	Amygdala - right	1.77967	0.149313	0.275053	0.640044	0.0149386
20	PL/IL 6-OHDA 1	sham	CONT	PL/IL mPFC	Amygdala - right	0.647019	0.31178	0.266742	0.179872	0.00994508
22	PL/IL 6-OHDA 1	sham	PE - 10	PL/IL mPFC	Amygdala - right	0.813554	0.388667	0.623502	0.162221	0.010721
24	PL/IL 6-OHDA 1	sham	PE - 10	PL/IL mPFC	Amygdala - right	0.283492	0.21212	0.436391	0.0278056	0.00578358
26	PL/IL 6-OHDA 1	sham	CONT	PL/IL mPFC	Amygdala - right	0.165409	0.310885	0.459613	0.0343408	0.00738686
28	PL/IL 6-OHDA 1	sham	CONT	PL/IL mPFC	Amygdala - right	0.701094	0.251163	0.458874	0.118144	0.00463891
30	PL/IL 6-OHDA 1	sham	CONT	PL/IL mPFC	Amygdala - right	0.666165	0.207139	0.253437	0.141248	0.00657007
32	PL/IL 6-OHDA 1	sham	CONT	PL/IL mPFC	Amygdala - right	0.171595	0.268413	0.490122	0.0477229	0.00875245
34	PL/IL 6-OHDA 1	sham	PE - 10	PL/IL mPFC	Amygdala - right
49	PL/IL 6-OHDA 1	sham	PE - 10	PL/IL mPFC	Amygdala - right	0.241109	0.118059	0.150797	0.127926	0.00214159
50	PL/IL 6-OHDA 1	sham	PE - 10	PL/IL mPFC	Amygdala - right	0.105814	0.196232	0.245917	0.0752256	0.00642083
53	PL/IL 6-OHDA 1	sham	PE - 10	PL/IL mPFC	Amygdala - right	0.194746	0.152963	0.204797	0.0434842	0.00301327
58	PL/IL 6-OHDA 1	sham	PE - 10	PL/IL mPFC	Amygdala - right	0.0142947	0.187018	0.167942	0.00461903	0.00275478
60	PL/IL 6-OHDA 1	sham	PE - 10	PL/IL mPFC	Amygdala - right	0.815556	0.387457	0.409199	0.38812	0.0140321
61	PL/IL 6-OHDA 1	sham	CONT	PL/IL mPFC	Amygdala - right	0.0956983	0.232954	0.198415	0.0156746	0.00311759
62	PL/IL 6-OHDA 1	sham	CONT	PL/IL mPFC	Amygdala - right	0.494174	0.234191	0.264778	0.110897	0.00292814
1	PL/IL 6-OHDA 1	sham	PE - 10	PL/IL mPFC	Ventral orbitolfrontal	2.08863	0.0557448	0.109645	0.423359	0.000415835
2	PL/IL 6-OHDA 1	sham	PE - 10	PL/IL mPFC	Ventral orbitolfrontal	1.63587	0.051786	0.114791	0.492407	0.000502698
8	PL/IL 6-OHDA 1	sham	CONT	PL/IL mPFC	Ventral orbitolfrontal	0.0216772		0.106516	0.0122608	0.000525279
12	PL/IL 6-OHDA 1	sham	CONT	PL/IL mPFC	Ventral orbitolfrontal	2.3593	0.0634506	0.178067	0.6021	0.00494828
14	PL/IL 6-OHDA 1	sham	CONT	PL/IL mPFC	Ventral orbitolfrontal	0.255035		0.122035	0.175849	0.00752655
20	PL/IL 6-OHDA 1	sham	CONT	PL/IL mPFC	Ventral orbitolfrontal	0.429645		0.0569301	0.459596	0.00132502
22	PL/IL 6-OHDA 1	sham	PE - 10	PL/IL mPFC	Ventral orbitolfrontal	0.0273912	0.0837462	0.079139	0.011315	0.0106083
24	PL/IL 6-OHDA 1	sham	PE - 10	PL/IL mPFC	Ventral orbitolfrontal	0.550226		0.0437391	0.779431	0.0105343
26	PL/IL 6-OHDA 1	sham	CONT	PL/IL mPFC	Ventral orbitolfrontal	0.484553		0.0483174	0.779326	0.0110386
28	PL/IL 6-OHDA 1	sham	CONT	PL/IL mPFC	Ventral orbitolfrontal	0.472649	0.0590311	0.115846	0.451909	0.0208096
30	PL/IL 6-OHDA 1	sham	CONT	PL/IL mPFC	Ventral orbitolfrontal	0.189156		0.0768528	0.375782	0.0324103
32	PL/IL 6-OHDA 1	sham	CONT	PL/IL mPFC	Ventral orbitolfrontal	0.0822581	0.084879	0.107342	0.187242	0.035873
34	PL/IL 6-OHDA 1	sham	PE - 10	PL/IL mPFC	Ventral orbitolfrontal
49	PL/IL 6-OHDA 1	sham	PE - 10	PL/IL mPFC	Ventral orbitolfrontal	0.972465	0.11357	0.168295	0.309758	0.00526496
50	PL/IL 6-OHDA 1	sham	PE - 10	PL/IL mPFC	Ventral orbitolfrontal	0.105618	1.06059	0.15553	0.111631	0.00605139
53	PL/IL 6-OHDA 1	sham	PE - 10	PL/IL mPFC	Ventral orbitolfrontal	1.87575	0.0848495	0.207341	0.482458	0.00339393
58	PL/IL 6-OHDA 1	sham	PE - 10	PL/IL mPFC	Ventral orbitolfrontal	1.00611		0.173962	0.508497	0.00456481
60	PL/IL 6-OHDA 1	sham	PE - 10	PL/IL mPFC	Ventral orbitolfrontal	2.6149	0.0860924	0.169384	0.985283	0.00569364
61	PL/IL 6-OHDA 1	sham	CONT	PL/IL mPFC	Ventral orbitolfrontal	0.0826838	0.125242	0.137101	0.0113676	0.0047278
62	PL/IL 6-OHDA 1	sham	CONT	PL/IL mPFC	Ventral orbitolfrontal	0.0386826	0.134332	0.247515	0.0711347	0.00586731
1	MDMA - systemic	systemic saline	CONT	n/a	mPFC - pooled	0.0620475		0.163239	0.011879	0.134649
2	MDMA - systemic	systemic saline	CONT	n/a	mPFC - pooled	0.0607114		0.136001	0.00932797	0.107633
3	MDMA - systemic	systemic saline	CONT	n/a	mPFC - pooled	0.0277396		0.111932	0.0148379	0.172479
22	MDMA - systemic	systemic saline	CONT	n/a	mPFC - pooled	0.0542925		0.217405	0.0182493	0.138028
23	MDMA - systemic	systemic saline	CONT	n/a	mPFC - pooled	0.0317237		0.172768	0.00970145	0.0894828
24	MDMA - systemic	systemic saline	CONT	n/a	mPFC - pooled	0.0671677		0.23319	0.02252	0.118635
37	MDMA - systemic	systemic saline	CONT	n/a	mPFC - pooled	0.0477488		0.330899	0.0179712	0.357327
38	MDMA - systemic	systemic saline	CONT	n/a	mPFC - pooled	0.0383406		0.236806	0.00637303	0.135689
39	MDMA - systemic	systemic saline	CONT	n/a	mPFC - pooled	0.0313463		0.130435	0.00765099	0.0985125
58	MDMA - systemic	systemic saline	CONT	n/a	mPFC - pooled			0.206203	0.0427512	0.154589
59	MDMA - systemic	systemic saline	CONT	n/a	mPFC - pooled	0.0462417		0.1392	0.0231958	0.134446
60	MDMA - systemic	systemic saline	CONT	n/a	mPFC - pooled	0.0327494		0.225996	0.00896429	0.246617
1	MDMA - systemic	systemic saline	CONT	n/a	NAc - left	2.13107		0.256537	0.76618	0.215753
2	MDMA - systemic	systemic saline	CONT	n/a	NAc - left	2.86817		0.224686	0.935518	0.223733
3	MDMA - systemic	systemic saline	CONT	n/a	NAc - left	2.75035		0.0884331	0.956866	0.152805
22	MDMA - systemic	systemic saline	CONT	n/a	NAc - left	2.60764		0.102761	0.880746	0.160895
23	MDMA - systemic	systemic saline	CONT	n/a	NAc - left	1.26307		0.135744	0.635667	0.210963
24	MDMA - systemic	systemic saline	CONT	n/a	NAc - left	2.23815		0.1926	1.00683	0.261135
37	MDMA - systemic	systemic saline	CONT	n/a	NAc - left	2.69408		0.127853	0.810327	0.210686
38	MDMA - systemic	systemic saline	CONT	n/a	NAc - left	2.56627		0.205625	0.729712	0.165293
39	MDMA - systemic	systemic saline	CONT	n/a	NAc - left	2.76948		0.145531	0.87201	0.207376
58	MDMA - systemic	systemic saline	CONT	n/a	NAc - left	4.53033		0.203067	1.49777	0.270507
59	MDMA - systemic	systemic saline	CONT	n/a	NAc - left	5.23158		0.428483	2.0155	0.366475
60	MDMA - systemic	systemic saline	CONT	n/a	NAc - left	5.07543		0.400366	2.08724	0.361029
1	MDMA - systemic	systemic saline	CONT	n/a	NAc - right	3.23763		0.313303	1.05455	0.282301
2	MDMA - systemic	systemic saline	CONT	n/a	NAc - right	3.01144		0.204113	0.687414	0.211997
3	MDMA - systemic	systemic saline	CONT	n/a	NAc - right	3.52036		0.129536	1.19959	0.204105
22	MDMA - systemic	systemic saline	CONT	n/a	NAc - right	1.56767		0.176488	0.529496	0.222711
23	MDMA - systemic	systemic saline	CONT	n/a	NAc - right	1.17461		0.202068	0.503855	0.23659
24	MDMA - systemic	systemic saline	CONT	n/a	NAc - right	2.46636		0.221835	1.37221	0.227872
37	MDMA - systemic	systemic saline	CONT	n/a	NAc - right	3.80352		0.209564	1.57844	0.298171
38	MDMA - systemic	systemic saline	CONT	n/a	NAc - right	4.08114		0.4332	1.2372	0.367193
39	MDMA - systemic	systemic saline	CONT	n/a	NAc - right	3.14648		0.202043	1.15488	0.282981
58	MDMA - systemic	systemic saline	CONT	n/a	NAc - right	1.88634		0.119893	0.692634	0.158439
59	MDMA - systemic	systemic saline	CONT	n/a	NAc - right	2.1403		0.123898	1.08494	0.164986
60	MDMA - systemic	systemic saline	CONT	n/a	NAc - right	1.9641		0.148449	0.771324	0.173561
1	MDMA - systemic	systemic saline	CONT	n/a	Amygdala - left	0.757492		0.314704	0.0866186	0.153974
2	MDMA - systemic	systemic saline	CONT	n/a	Amygdala - left	0.161095		0.221499	0.0602328	0.140208
3	MDMA - systemic	systemic saline	CONT	n/a	Amygdala - left	0.238368		0.185137	0.0500775	0.136256
22	MDMA - systemic	systemic saline	CONT	n/a	Amygdala - left	0.760776		0.188017	0.156236	0.154387
23	MDMA - systemic	systemic saline	CONT	n/a	Amygdala - left	0.261131		0.196405	0.0687867	0.114027
24	MDMA - systemic	systemic saline	CONT	n/a	Amygdala - left	0.523159		0.198977	0.12	0.177607
37	MDMA - systemic	systemic saline	CONT	n/a	Amygdala - left	0.212651		0.371758	0.0383379	0.172869
38	MDMA - systemic	systemic saline	CONT	n/a	Amygdala - left	1.39491		0.173426	0.157717	0.0940029
39	MDMA - systemic	systemic saline	CONT	n/a	Amygdala - left	0.738065		0.166746	0.11684	0.184256
58	MDMA - systemic	systemic saline	CONT	n/a	Amygdala - left	0.350854		0.359542	0.0575396	0.201246
59	MDMA - systemic	systemic saline	CONT	n/a	Amygdala - left	0.928659		0.203209	0.151421	0.174915
60	MDMA - systemic	systemic saline	CONT	n/a	Amygdala - left	0.463557		0.18828	0.0859585	0.214847
1	MDMA - systemic	systemic saline	CONT	n/a	Amygdala - right	0.111715		0.229661	0.026643	0.129674
2	MDMA - systemic	systemic saline	CONT	n/a	Amygdala - right	0.485977		0.149436	0.092906	0.117936
3	MDMA - systemic	systemic saline	CONT	n/a	Amygdala - right	0.236851		0.219241	0.0545911	0.183373
22	MDMA - systemic	systemic saline	CONT	n/a	Amygdala - right	2.2734		0.353647	0.427209	0.307397
23	MDMA - systemic	systemic saline	CONT	n/a	Amygdala - right	1.38691		0.188997	0.317349	0.201168
24	MDMA - systemic	systemic saline	CONT	n/a	Amygdala - right	1.86186		0.279134	0.356243	0.256924
37	MDMA - systemic	systemic saline	CONT	n/a	Amygdala - right	0.27676		0.373888	0.0621027	0.26228
38	MDMA - systemic	systemic saline	CONT	n/a	Amygdala - right	0.25466		0.614436	0.0744329	0.32144
39	MDMA - systemic	systemic saline	CONT	n/a	Amygdala - right	1.14747		0.327747	0.208286	0.347203
58	MDMA - systemic	systemic saline	CONT	n/a	Amygdala - right	0.517162		0.274887	0.117874	0.271363
59	MDMA - systemic	systemic saline	CONT	n/a	Amygdala - right	0.15484		0.214169	0.0517257	0.226739
60	MDMA - systemic	systemic saline	CONT	n/a	Amygdala - right	0.162592		0.3825	0.0459529	0.303864

## Sheet: Summary
studies pooled		control sample size			regions available									References for previous publication
NAc 6-OHDA 1&2		36			N Ac core	N Ac shell	Caudate		PL cortex	IL cortex				Journal of Psychopharmacology, 25, 1649-1660.
NAc 6-OHDA 3		23			N Ac core	N Ac shell		DLS	PL cortex	IL cortex				Pharmacology, Biochemistry and Behavior, 98, 1-7.
PL/IL 6-OHDA 1		20			N Ac core	N Ac shell	Caudate		PL cortex	IL cortex		OFC	Amyg	Neuroscience, 170, 99-106
NAc 5,7-DHT 1		21			N Ac core	N Ac shell	Caudate		PL cortex	IL cortex			Amyg	International Journal of Neuropsychopharmacology, 15, 485-496.
MDMA - systemic		12			N Ac						mPFC		Amyg	Neuropharmacology, 67, 331-336.
					Left vs right not previously presented for confirmation of lesions etc, but included in full data set where available
		112 max
